# Supplementary material for: Transcriptome analysis of Petunia axillaris flowers reveals genes involved in morphological differentiation and metabolite transport
Source: PLoS One. 2018 Jun 14;13(6):e0198936. doi: 10.1371/journal.pone.0198936 (PMC6002047; doi:10.1371/journal.pone.0198936)
Supplement: S1 Table — (XLSX) [file pone.0198936.s009.xlsx]

## Sheet: 20180102
S1 Table. Summary of Illumina transcriptome sequencing for leaves, stage2, and limbs of P. axillalis.
Unigene	RPKM			TAIR10			RefSeq_plant
	Leaf	Stage2	Limb		TAIR10_evalue	TAIR10_title		RefSeq_plant_evalue	RefSeq_plant_title
Petunia01_unigene00000001	4.52205	2.27582	1.40507	AT4G20930.1	2e-41	6-phosphogluconate dehydrogenase family protein	XP_016494595	1e-76	PREDICTED: probable 3-hydroxyisobutyrate dehydrogenase, mitochondrial isoform X2 [Nicotiana tabacum]
Petunia01_unigene00000002	4.46939	3.34349	3.12179	NA	NA	NA	NA	NA	NA
Petunia01_unigene00000003	6.29097	5.3751	1.80633	NA	NA	NA	NA	NA	NA
Petunia01_unigene00000004	4.1928	7.77953	4.2013	AT5G42470.1	8e-62	CONTAINS InterPro DOMAIN/s: Brain/reproductive organ-expressed protein (InterPro:IPR010358); Has 35333 Blast hits to 34131 proteins in 2444 species: Archae - 798; Bacteria - 22429; Metazoa - 974; Fungi - 991; Plants - 531; Viruses - 0; Other Eukaryotes - 9610 (source: NCBI BLink).	XP_016514620	0	PREDICTED: zinc finger CCCH domain-containing protein 34-like, partial [Nicotiana tabacum]
Petunia01_unigene00000005	7.51412	9.25571	3.87981	NA	NA	NA	NA	NA	NA
Petunia01_unigene00000006	1.17591	1.29451	4.73508	NA	NA	NA	NA	NA	NA
Petunia01_unigene00000007	75.8871	13.4219	41.4355	AT3G14690.1	0	CYP72A15, cytochrome P450, family 72, subfamily A, polypeptide 15	XP_009620491	0	PREDICTED: cytochrome P450 CYP72A219-like [Nicotiana tomentosiformis]
Petunia01_unigene00000008	13.8132	1.00502	16.0235	AT3G14690.1	2e-64	CYP72A15, cytochrome P450, family 72, subfamily A, polypeptide 15	XP_009781171	8e-115	PREDICTED: cytochrome P450 CYP72A219-like, partial [Nicotiana sylvestris]
Petunia01_unigene00000009	2.48669	3.14813	2.27207	NA	NA	NA	NA	NA	NA
Petunia01_unigene00000010	10.0874	16.9545	10.4617	AT5G45750.1	3e-78	AtRABA1c, RABA1c, RAB GTPase homolog A1C	XP_004233065	8e-89	PREDICTED: ras-related protein RABA1d [Solanum lycopersicum]
Petunia01_unigene00000011	9.06794	11.8127	4.85765	AT1G72770.3	1e-152	HAB1, homology to ABI1	XP_009601902	0	PREDICTED: probable protein phosphatase 2C 53 isoform X1 [Nicotiana tomentosiformis]
Petunia01_unigene00000012	7.27087	3.81212	2.28765	AT3G46530.1	6e-18	RPP13, NB-ARC domain-containing disease resistance protein	XP_016564267	2e-119	PREDICTED: disease resistance protein RPP13-like [Capsicum annuum]
Petunia01_unigene00000013	21.6668	6.56966	1.48865	AT5G02830.1	0	Tetratricopeptide repeat (TPR)-like superfamily protein	XP_009776250	0	PREDICTED: pentatricopeptide repeat-containing protein At5g02830, chloroplastic [Nicotiana sylvestris]
Petunia01_unigene00000014	9.2448	3.34395	0.685624	AT4G23160.1	4e-85	CRK8, cysteine-rich RLK (RECEPTOR-like protein kinase) 8	XP_010520710	0	PREDICTED: uncharacterized protein LOC104799765 [Tarenaya hassleriana]
Petunia01_unigene00000015	0	15.3495	0.101046	AT2G28490.1	7e-138	RmlC-like cupins superfamily protein	XP_009761195	0	PREDICTED: vicilin-like antimicrobial peptides 2-3 [Nicotiana sylvestris]
Petunia01_unigene00000016	4.49396	3.48945	0.0746561	AT3G52970.1	1e-79	CYP76G1, cytochrome P450, family 76, subfamily G, polypeptide 1	XP_009613392	2e-153	PREDICTED: cytochrome P450 76A2-like [Nicotiana tomentosiformis]
Petunia01_unigene00000017	3.56453	2.20261	3.64812	NA	NA	NA	XP_009605952	6e-116	PREDICTED: uncharacterized protein LOC104100431 [Nicotiana tomentosiformis]
Petunia01_unigene00000018	12.3968	6.30849	1.36286	AT4G23160.1	1e-66	CRK8, cysteine-rich RLK (RECEPTOR-like protein kinase) 8	XP_010451516	0	PREDICTED: uncharacterized protein LOC104733649 [Camelina sativa]
Petunia01_unigene00000019	2.06388	2.01903	7.16898	NA	NA	NA	NA	NA	NA
Petunia01_unigene00000020	5.76102	2.78567	4.68557	NA	NA	NA	NA	NA	NA
Petunia01_unigene00000021	13.6125	16.053	54.2113	AT1G02850.2	0	BGLU11, beta glucosidase 11	XP_009596688	0	PREDICTED: beta-glucosidase 11-like isoform X1 [Nicotiana tomentosiformis]
Petunia01_unigene00000022	6.61418	6.32881	0.990184	AT5G25910.1	5e-40	AtRLP52, RLP52, receptor like protein 52	XP_016565592	8e-54	PREDICTED: probable LRR receptor-like serine/threonine-protein kinase At4g08850 isoform X1 [Capsicum annuum]
Petunia01_unigene00000023	0.336319	0.520394	0.512152	NA	NA	NA	NA	NA	NA
Petunia01_unigene00000024	3.81344	4.61604	2.79244	AT4G23160.1	2e-23	CRK8, cysteine-rich RLK (RECEPTOR-like protein kinase) 8	XP_012065931	3e-91	PREDICTED: uncharacterized protein LOC105629028 [Jatropha curcas]
Petunia01_unigene00000025	0.610038	0.836662	0.665063	NA	NA	NA	XP_016490886	2e-44	PREDICTED: uncharacterized mitochondrial protein AtMg00810-like [Nicotiana tabacum]
Petunia01_unigene00000026	4.18345	4.45998	5.4501	ATMG00860.1	1e-17	ORF158, DNA/RNA polymerases superfamily protein	XP_013713341	0	PREDICTED: uncharacterized protein LOC106417021 [Brassica napus]
Petunia01_unigene00000027	15.3265	21.5866	17.6364	NA	NA	NA	NA	NA	NA
Petunia01_unigene00000028	7.9524	13.8431	8.87613	AT5G57830.1	4e-39	Protein of unknown function, DUF593	XP_009803583	7e-95	PREDICTED: uncharacterized protein LOC104248925 [Nicotiana sylvestris]
Petunia01_unigene00000029	1.45174	11.1295	1.35659	AT2G36380.1	0	PDR6, ATPDR6, pleiotropic drug resistance 6	XP_009763865	0	PREDICTED: pleiotropic drug resistance protein 2-like isoform X2 [Nicotiana sylvestris]
Petunia01_unigene00000030	5.41496	6.56966	0.468523	AT5G03260.1	1e-148	LAC11, laccase 11	XP_015067239	0	PREDICTED: laccase-11-like [Solanum pennellii]
Petunia01_unigene00000031	3.83701	3.70105	7.05721	NA	NA	NA	NA	NA	NA
Petunia01_unigene00000032	10.0481	7.95054	7.45203	ATMG00860.1	9e-30	ORF158, DNA/RNA polymerases superfamily protein	XP_012853107	1e-179	PREDICTED: uncharacterized protein LOC105972678 [Erythranthe guttata]
Petunia01_unigene00000033	11.2761	13.7532	1.14223	AT5G23860.2	0	TUB8, tubulin beta 8	XP_010495405	0	PREDICTED: tubulin beta-8 chain-like, partial [Camelina sativa]
Petunia01_unigene00000034	0	0.455727	3.36382	NA	NA	NA	NA	NA	NA
Petunia01_unigene00000035	0	0.663451	0.279833	NA	NA	NA	NA	NA	NA
Petunia01_unigene00000036	1.03902	1.52308	8.267	NA	NA	NA	XP_009794182	8e-30	PREDICTED: uncharacterized protein LOC104240972 [Nicotiana sylvestris]
Petunia01_unigene00000037	31.8545	52.1452	42.5481	AT1G11480.1	2e-46	eukaryotic translation initiation factor-related	XP_009598371	0	PREDICTED: uncharacterized protein LOC104094196 isoform X1 [Nicotiana tomentosiformis]
Petunia01_unigene00000038	67.3004	97.9125	93.2344	AT2G46290.1	6e-138	Transducin/WD40 repeat-like superfamily protein	XP_009777666	2e-157	PREDICTED: eukaryotic translation initiation factor 3 subunit I-like isoform X2 [Nicotiana sylvestris]
Petunia01_unigene00000039	0.523758	2.87332	76.1334	AT5G57550.1	2e-80	XTR3, XTH25, xyloglucan endotransglucosylase/hydrolase 25	XP_004235156	7e-97	PREDICTED: probable xyloglucan endotransglucosylase/hydrolase protein 23 [Solanum lycopersicum]
Petunia01_unigene00000040	2.67637	2.98167	2.93445	AT2G43235.1	7e-46	unknown protein; FUNCTIONS IN: molecular_function unknown; INVOLVED IN: biological_process unknown; LOCATED IN: chloroplast; EXPRESSED IN: 22 plant structures; EXPRESSED DURING: 13 growth stages; Has 41 Blast hits to 41 proteins in 16 species: Archae - 0; Bacteria - 0; Metazoa - 0; Fungi - 0; Plants - 40; Viruses - 0; Other Eukaryotes - 1 (source: NCBI BLink).	XP_016566245	3e-85	PREDICTED: uncharacterized protein LOC107864407 [Capsicum annuum]
Petunia01_unigene00000041	1.06854	1.22979	7.94771	ATMG00300.1	4e-26	ORF145A, Gag-Pol-related retrotransposon family protein	XP_010244415	2e-86	PREDICTED: LOW QUALITY PROTEIN: uncharacterized protein LOC104588258 [Nelumbo nucifera]
Petunia01_unigene00000042	9.28125	2.62899	1.26728	AT5G17680.1	9e-27	disease resistance protein (TIR-NBS-LRR class), putative	XP_009632011	6e-152	PREDICTED: TMV resistance protein N-like [Nicotiana tomentosiformis]
Petunia01_unigene00000043	2.95749	2.78976	0.903151	NA	NA	NA	NA	NA	NA
Petunia01_unigene00000044	1.09418	2.66783	2.4741	AT5G42940.1	4e-22	RING/U-box superfamily protein	XP_016510213	1e-105	PREDICTED: E3 ubiquitin-protein ligase MBR1-like isoform X2 [Nicotiana tabacum]
Petunia01_unigene00000045	1.35684	0.429439	0.422638	AT3G55740.1	0	PROT2, ATPROT2, proline transporter 2	XP_009594140	0	PREDICTED: proline transporter 2-like [Nicotiana tomentosiformis]
Petunia01_unigene00000046	1.78457	8.78597	1.68819	AT4G26690.1	0	SHV3, MRH5, GPDL2, PLC-like phosphodiesterase family protein	XP_009588257	0	PREDICTED: probable glycerophosphoryl diester phosphodiesterase 2 [Nicotiana tomentosiformis]
Petunia01_unigene00000047	0	0.086683	10.2941	AT3G55090.1	0	ABC-2 type transporter family protein	XP_009626224	0	PREDICTED: ABC transporter G family member 6 [Nicotiana tomentosiformis]
Petunia01_unigene00000048	2.41586	1.14692	1.81856	NA	NA	NA	NA	NA	NA
Petunia01_unigene00000049	3.91259	4.58182	2.27494	AT3G53830.1	3e-93	Regulator of chromosome condensation (RCC1) family protein	XP_006341001	3e-166	PREDICTED: ultraviolet-B receptor UVR8-like isoform X1 [Solanum tuberosum]
Petunia01_unigene00000050	0.783141	0.925353	0.585449	NA	NA	NA	NA	NA	NA
Petunia01_unigene00000051	3.2327	3.63784	3.80399	NA	NA	NA	NA	NA	NA
Petunia01_unigene00000052	39.8844	60.3186	45.4894	NA	NA	NA	NA	NA	NA
Petunia01_unigene00000053	3.91904	4.47743	1.11155	AT3G22470.1	2e-68	Pentatricopeptide repeat (PPR) superfamily protein	XP_016435255	6e-110	PREDICTED: putative pentatricopeptide repeat-containing protein At1g12700, mitochondrial [Nicotiana tabacum]
Petunia01_unigene00000054	1.46613	1.79987	5.59086	NA	NA	NA	XP_016495663	4e-119	PREDICTED: uncharacterized protein LOC107814725 isoform X3 [Nicotiana tabacum]
Petunia01_unigene00000055	6.87889	2.15516	71.9635	AT4G37360.1	2e-152	CYP81D2, cytochrome P450, family 81, subfamily D, polypeptide 2	XP_016483932	0	PREDICTED: isoflavone 2'-hydroxylase-like [Nicotiana tabacum]
Petunia01_unigene00000056	9.94623	24.3169	10.5964	NA	NA	NA	NA	NA	NA
Petunia01_unigene00000057	28.579	41.5761	20.2402	NA	NA	NA	NA	NA	NA
Petunia01_unigene00000058	0.268019	0.0565516	16.0011	AT5G25110.1	0	CIPK25, SnRK3.25, CBL-interacting protein kinase 25	XP_009594285	0	PREDICTED: CBL-interacting serine/threonine-protein kinase 5-like [Nicotiana tomentosiformis]
Petunia01_unigene00000059	0.527729	0.519634	2.41091	NA	NA	NA	NA	NA	NA
Petunia01_unigene00000060	2.71822	4.48405	3.2157	NA	NA	NA	NA	NA	NA
Petunia01_unigene00000061	2.8893	3.35301	0.479987	AT1G74310.1	0	ATHSP101, HSP101, HOT1, heat shock protein 101	XP_009788495	0	PREDICTED: chaperone protein ClpB1 [Nicotiana sylvestris]
Petunia01_unigene00000062	2.31129	1.99505	1.74529	AT1G69020.1	0	Prolyl oligopeptidase family protein	XP_009628022	0	PREDICTED: prolyl endopeptidase-like isoform X1 [Nicotiana tomentosiformis]
Petunia01_unigene00000063	4.52641	4.44892	1.72917	AT3G50380.1	0	Protein of unknown function (DUF1162)	XP_009789528	0	PREDICTED: uncharacterized protein LOC104237139 isoform X1 [Nicotiana sylvestris]
Petunia01_unigene00000064	18.5789	30.964	17.3367	AT2G33630.1	0	NAD(P)-binding Rossmann-fold superfamily protein	XP_009782746	0	PREDICTED: short-chain dehydrogenase/reductase family 42E member 1 [Nicotiana sylvestris]
Petunia01_unigene00000065	0.956593	1.0957	0.605389	NA	NA	NA	NA	NA	NA
Petunia01_unigene00000066	0.520074	0.585253	1.58396	NA	NA	NA	NA	NA	NA
Petunia01_unigene00000067	3.35541	4.61825	1.88665	AT5G03430.1	0	phosphoadenosine phosphosulfate (PAPS) reductase family protein	XP_006339085	0	PREDICTED: FAD synthase-like [Solanum tuberosum]
Petunia01_unigene00000068	5.89255	4.16368	6.94338	NA	NA	NA	XP_009771882	0	PREDICTED: uncharacterized protein LOC104222351 [Nicotiana sylvestris]
Petunia01_unigene00000069	25.819	20.3286	5.18158	AT5G05980.2	1e-175	ATDFB, DFB, DHFS-FPGS homolog B	XP_009774452	0	PREDICTED: folylpolyglutamate synthase isoform X2 [Nicotiana sylvestris]
Petunia01_unigene00000070	6.18608	19.0063	2.70438	AT1G04220.1	0	KCS2, 3-ketoacyl-CoA synthase 2	XP_009601634	0	PREDICTED: 3-ketoacyl-CoA synthase 19-like [Nicotiana tomentosiformis]
Petunia01_unigene00000071	3.79221	5.10866	3.1802	AT4G33910.1	4e-44	2-oxoglutarate (2OG) and Fe(II)-dependent oxygenase superfamily protein	XP_009590441	5e-50	PREDICTED: probable prolyl 4-hydroxylase 9 [Nicotiana tomentosiformis]
Petunia01_unigene00000072	3.13096	1.1797	0.127711	NA	NA	NA	XP_015081209	0	PREDICTED: uncharacterized protein LOC107024752 [Solanum pennellii]
Petunia01_unigene00000073	11.7106	17.6734	44.4729	AT1G15170.1	1e-149	MATE efflux family protein	XP_009764428	0	PREDICTED: MATE efflux family protein 5-like isoform X1 [Nicotiana sylvestris]
Petunia01_unigene00000074	0.452282	0.114517	1.1646	AT5G01750.2	6e-55	Protein of unknown function (DUF567)	XP_016546665	1e-73	PREDICTED: protein LURP-one-related 15-like [Capsicum annuum]
Petunia01_unigene00000075	4.16935	3.19308	3.20665	NA	NA	NA	NA	NA	NA
Petunia01_unigene00000076	14.4156	13.2763	9.54533	NA	NA	NA	NA	NA	NA
Petunia01_unigene00000077	3.25697	8.78804	2.54137	NA	NA	NA	XP_015068424	4e-22	PREDICTED: vitellogenin-like [Solanum pennellii]
Petunia01_unigene00000078	0.384021	1.21542	1.35566	NA	NA	NA	NA	NA	NA
Petunia01_unigene00000079	254.445	55.348	38.1572	NA	NA	NA	NA	NA	NA
Petunia01_unigene00000080	26.405	39.237	50.107	NA	NA	NA	XP_016515004	2e-33	PREDICTED: uncharacterized protein LOC107831722 [Nicotiana tabacum]
Petunia01_unigene00000081	1.61635	0.787034	0.516379	NA	NA	NA	NA	NA	NA
Petunia01_unigene00000082	2.81707	0.317012	0.0779979	NA	NA	NA	NA	NA	NA
Petunia01_unigene00000083	0.203503	1.28817	0	AT5G16990.1	6e-97	Zinc-binding dehydrogenase family protein	XP_009782873	4e-114	PREDICTED: 2-alkenal reductase (NADP(+)-dependent) [Nicotiana sylvestris]
Petunia01_unigene00000084	1.26732	1.06961	0.578969	NA	NA	NA	NA	NA	NA
Petunia01_unigene00000085	8.9634	18.1237	10.7568	AT3G07140.1	0	GPI transamidase component Gpi16 subunit family protein	XP_016465411	0	PREDICTED: GPI transamidase component PIG-T-like [Nicotiana tabacum]
Petunia01_unigene00000086	3.56046	4.43047	1.2133	AT1G50510.1	4e-103	indigoidine synthase A family protein	XP_016506025	3e-128	PREDICTED: pseudouridine-5'-phosphate glycosidase-like [Nicotiana tabacum]
Petunia01_unigene00000087	5.71008	7.64438	0.245325	NA	NA	NA	XP_009757258	2e-138	PREDICTED: uncharacterized protein LOC104210141 [Nicotiana sylvestris]
Petunia01_unigene00000088	1.62467	3.68514	0.548234	NA	NA	NA	NA	NA	NA
Petunia01_unigene00000089	0.35643	0.300825	0.851174	NA	NA	NA	NA	NA	NA
Petunia01_unigene00000090	6.5596	12.5961	14.255	AT3G13060.2	1e-127	ECT5, evolutionarily conserved C-terminal region 5	XP_009760549	0	PREDICTED: uncharacterized protein LOC104212881 isoform X1 [Nicotiana sylvestris]
Petunia01_unigene00000091	2.04135	1.83775	6.55634	NA	NA	NA	NA	NA	NA
Petunia01_unigene00000092	0.566652	0.239126	0.392231	NA	NA	NA	XP_016514716	5e-22	PREDICTED: uncharacterized protein LOC107831463 [Nicotiana tabacum]
Petunia01_unigene00000093	0.33142	0.489504	0.0688216	NA	NA	NA	NA	NA	NA
Petunia01_unigene00000094	1.78075	1.89846	1.36237	NA	NA	NA	NA	NA	NA
Petunia01_unigene00000095	0.5534	0.7006	0.153223	NA	NA	NA	NA	NA	NA
Petunia01_unigene00000096	0.750742	1.0138	1.0601	AT5G16850.1	2e-161	ATTERT, TERT, telomerase reverse transcriptase	XP_009612030	0	PREDICTED: telomerase reverse transcriptase isoform X2 [Nicotiana tomentosiformis]
Petunia01_unigene00000097	0	0.819052	0.241824	NA	NA	NA	NA	NA	NA
Petunia01_unigene00000098	2.57876	4.38693	0.602436	AT1G24030.2	0	Protein kinase superfamily protein	XP_006355957	0	PREDICTED: serine/threonine-protein kinase PBS1 [Solanum tuberosum]
Petunia01_unigene00000099	0.623048	0.723043	0.582212	NA	NA	NA	NA	NA	NA
Petunia01_unigene00000100	0.128466	31.7141	1.81402	NA	NA	NA	XP_009621783	2e-131	PREDICTED: uncharacterized protein LOC104113357 [Nicotiana tomentosiformis]
Petunia01_unigene00000101	3.57496	7.48278	5.31534	AT1G43760.1	6e-18	DNAse I-like superfamily protein	XP_015057707	1e-52	PREDICTED: uncharacterized protein LOC107003996 [Solanum pennellii]
Petunia01_unigene00000102	0.19959	0.0842264	0.165785	NA	NA	NA	NA	NA	NA
Petunia01_unigene00000103	0.578284	0.976137	0.420296	NA	NA	NA	NA	NA	NA
Petunia01_unigene00000104	0.0712666	1.50372	9.82655	NA	NA	NA	XP_009610997	5e-55	PREDICTED: uncharacterized protein LOC104104572 [Nicotiana tomentosiformis]
Petunia01_unigene00000105	2.78085	14.1857	6.21621	AT3G27027.1	4e-29	Protein of unknown function (DUF 3339)	XP_009788054	5e-36	PREDICTED: uncharacterized protein LOC104235920 [Nicotiana sylvestris]
Petunia01_unigene00000106	0.423165	0.625011	0.351493	NA	NA	NA	NA	NA	NA
Petunia01_unigene00000107	1.19512	1.57235	0.321168	AT3G53480.1	0	PIS1, PDR9, ATPDR9, ABCG37, pleiotropic drug resistance 9	XP_016438065	0	PREDICTED: pleiotropic drug resistance protein 3 [Nicotiana tabacum]
Petunia01_unigene00000108	4.25145	17.2539	7.73896	AT3G04730.1	1e-50	IAA16, indoleacetic acid-induced protein 16	XP_009611025	2e-75	PREDICTED: auxin-responsive protein IAA17-like [Nicotiana tomentosiformis]
Petunia01_unigene00000109	7.08229	4.57308	2.33892	AT2G03340.1	2e-81	WRKY3, WRKY DNA-binding protein 3	XP_009768533	0	PREDICTED: probable WRKY transcription factor 3 [Nicotiana sylvestris]
Petunia01_unigene00000110	5.00736	6.43991	6.18937	AT3G20720.1	1e-70	unknown protein; Has 184 Blast hits to 181 proteins in 66 species: Archae - 0; Bacteria - 2; Metazoa - 137; Fungi - 0; Plants - 40; Viruses - 0; Other Eukaryotes - 5 (source: NCBI BLink).	XP_009591127	1e-169	PREDICTED: uncharacterized protein LOC104088190 [Nicotiana tomentosiformis]
Petunia01_unigene00000111	18.2944	8.24843	8.31774	AT2G26540.1	1e-89	HEMD, UROS, ATUROS, ATDUF3, DUF3, uroporphyrinogen-III synthase family protein	XP_016568728	6e-137	PREDICTED: uroporphyrinogen-III synthase, chloroplastic [Capsicum annuum]
Petunia01_unigene00000112	3.57348	1.24856	0.510664	NA	NA	NA	XP_009603936	5e-144	PREDICTED: uncharacterized protein LOC104098812 [Nicotiana tomentosiformis]
Petunia01_unigene00000113	2.37176	0.142982	0	AT1G61740.1	9e-102	Sulfite exporter TauE/SafE family protein	XP_009599010	0	PREDICTED: uncharacterized protein LOC104094736 [Nicotiana tomentosiformis]
Petunia01_unigene00000114	0.723916	0.122196	0	NA	NA	NA	XP_009596480	5e-28	PREDICTED: uncharacterized protein LOC104092560 [Nicotiana tomentosiformis]
Petunia01_unigene00000115	0.348709	1.03008	0.362059	NA	NA	NA	NA	NA	NA
Petunia01_unigene00000116	6.65514	10.0738	31.6054	AT2G38610.2	2e-82	RNA-binding KH domain-containing protein	XP_009614149	1e-87	PREDICTED: KH domain-containing protein At3g08620-like [Nicotiana tomentosiformis]
Petunia01_unigene00000117	6.33977	5.51243	4.96219	AT3G18290.1	0	EMB2454, BTS, zinc finger protein-related	XP_009608197	0	PREDICTED: uncharacterized protein LOC104102236 isoform X1 [Nicotiana tomentosiformis]
Petunia01_unigene00000118	0	0.875955	0.862082	AT2G19800.1	7e-163	MIOX2, myo-inositol oxygenase 2	XP_016494567	0	PREDICTED: inositol oxygenase 2-like [Nicotiana tabacum]
Petunia01_unigene00000119	0.342055	0.938252	1.27854	NA	NA	NA	NA	NA	NA
Petunia01_unigene00000120	1.83267	0.38669	0.152226	NA	NA	NA	NA	NA	NA
Petunia01_unigene00000121	2.55696	3.47895	1.53799	NA	NA	NA	XP_013658112	5e-46	PREDICTED: uncharacterized protein LOC106362816 [Brassica napus]
Petunia01_unigene00000122	1.12239	0.910855	0.143429	AT5G19440.1	2e-17	NAD(P)-binding Rossmann-fold superfamily protein	XP_007052475	5e-19	NAD(P)-binding Rossmann-fold superfamily protein [Theobroma cacao]
Petunia01_unigene00000123	43.6206	23.2449	18.2485	AT4G10770.1	0	ATOPT7, OPT7, oligopeptide transporter 7	XP_016435789	0	PREDICTED: oligopeptide transporter 7-like [Nicotiana tabacum]
Petunia01_unigene00000124	0.110846	0.28066	1.38108	AT2G26640.1	0	KCS11, 3-ketoacyl-CoA synthase 11	XP_009601390	0	PREDICTED: 3-ketoacyl-CoA synthase 11-like isoform X1 [Nicotiana tomentosiformis]
Petunia01_unigene00000125	0	0.4957	0	AT1G64830.1	7e-131	Eukaryotic aspartyl protease family protein	XP_009592450	0	PREDICTED: aspartic proteinase CDR1-like [Nicotiana tomentosiformis]
Petunia01_unigene00000126	0.22653	0.860358	0.282244	NA	NA	NA	XP_012575275	3e-68	PREDICTED: LOW QUALITY PROTEIN: uncharacterized protein LOC101504735, partial [Cicer arietinum]
Petunia01_unigene00000127	3.41427	8.25831	16.9467	AT5G13750.1	0	ZIFL1, zinc induced facilitator-like 1	XP_016440333	0	PREDICTED: protein ZINC INDUCED FACILITATOR-LIKE 1-like isoform X2 [Nicotiana tabacum]
Petunia01_unigene00000128	0	0.522274	0.342668	NA	NA	NA	NA	NA	NA
Petunia01_unigene00000129	0.357237	0.678389	0.370914	NA	NA	NA	NA	NA	NA
Petunia01_unigene00000130	0.874478	0.461284	0.272387	NA	NA	NA	NA	NA	NA
Petunia01_unigene00000131	4.55613	5.86816	9.2443	AT5G47940.1	5e-51	unknown protein; Has 1807 Blast hits to 1807 proteins in 277 species: Archae - 0; Bacteria - 0; Metazoa - 736; Fungi - 347; Plants - 385; Viruses - 0; Other Eukaryotes - 339 (source: NCBI BLink).	XP_006361462	0	PREDICTED: uncharacterized protein LOC102602666 [Solanum tuberosum]
Petunia01_unigene00000132	252.941	301.05	446.701	NA	NA	NA	NA	NA	NA
Petunia01_unigene00000133	9.89508	8.87336	6.97158	AT3G14200.1	1e-35	Chaperone DnaJ-domain superfamily protein	XP_009800541	5e-51	PREDICTED: dnaJ homolog subfamily C member 7 homolog isoform X2 [Nicotiana sylvestris]
Petunia01_unigene00000134	0.995933	1.3449	10.4234	AT3G02360.1	2e-122	6-phosphogluconate dehydrogenase family protein	XP_006363552	4e-133	PREDICTED: 6-phosphogluconate dehydrogenase, decarboxylating 3-like [Solanum tuberosum]
Petunia01_unigene00000135	2.17818	2.83579	3.3298	AT5G53480.1	0	ARM repeat superfamily protein	XP_016440727	0	PREDICTED: importin subunit beta-1 [Nicotiana tabacum]
Petunia01_unigene00000136	3.22359	6.09811	11.5414	AT1G09870.1	2e-136	histidine acid phosphatase family protein	XP_009591932	3e-176	PREDICTED: multiple inositol polyphosphate phosphatase 1-like isoform X2 [Nicotiana tomentosiformis]
Petunia01_unigene00000137	0.873095	0.263174	0.155404	NA	NA	NA	NA	NA	NA
Petunia01_unigene00000138	5.28781	9.61237	32.4685	AT2G39760.2	3e-156	ATBPM3, BPM3, BTB/POZ/MATH-domains containing protein	XP_015167959	0	PREDICTED: BTB/POZ and MATH domain-containing protein 3 isoform X2 [Solanum tuberosum]
Petunia01_unigene00000139	0.919323	0.824398	0.143178	NA	NA	NA	NA	NA	NA
Petunia01_unigene00000140	1.30019	1.09735	0	AT3G23920.1	0	BAM1, BMY7, TR-BAMY, beta-amylase 1	XP_016459199	0	PREDICTED: beta-amylase 1, chloroplastic-like [Nicotiana tabacum]
Petunia01_unigene00000141	1.13025	1.43088	1.27016	AT5G02310.1	4e-158	PRT6, proteolysis 6	XP_015161456	0	PREDICTED: E3 ubiquitin-protein ligase PRT6 [Solanum tuberosum]
Petunia01_unigene00000142	0.702118	0.550256	1.70794	AT4G16480.1	0	ATINT4, INT4, inositol transporter 4	XP_009595266	0	PREDICTED: inositol transporter 4-like [Nicotiana tomentosiformis]
Petunia01_unigene00000143	1.75544	0.64202	0.388832	AT1G02420.1	0	Pentatricopeptide repeat (PPR) superfamily protein	XP_016509729	0	PREDICTED: putative pentatricopeptide repeat-containing protein At1g02420 [Nicotiana tabacum]
Petunia01_unigene00000144	4.91843	4.29594	3.08779	AT4G16770.1	4e-104	2-oxoglutarate (2OG) and Fe(II)-dependent oxygenase superfamily protein	XP_009615923	2e-175	PREDICTED: 1-aminocyclopropane-1-carboxylate oxidase-like [Nicotiana tomentosiformis]
Petunia01_unigene00000145	4.96686	1.73923	173.583	NA	NA	NA	XP_016555827	5e-42	PREDICTED: uncharacterized protein LOC107855334 [Capsicum annuum]
Petunia01_unigene00000146	0.923629	2.20869	1.05489	AT3G51710.1	2e-112	D-mannose binding lectin protein with Apple-like carbohydrate-binding domain	XP_009605174	0	PREDICTED: G-type lectin S-receptor-like serine/threonine-protein kinase SD2-5 [Nicotiana tomentosiformis]
Petunia01_unigene00000147	7.4786	0.94842	2.81629	AT3G13080.1	0	ATMRP3, MRP3, ABCC3, multidrug resistance-associated protein 3	XP_016512496	0	PREDICTED: ABC transporter C family member 3 isoform X3 [Nicotiana tabacum]
Petunia01_unigene00000148	16.9093	23.7584	24.2071	AT5G61250.1	0	AtGUS1, GUS1, glucuronidase 1	XP_016515366	0	PREDICTED: heparanase-like protein 2 isoform X2 [Nicotiana tabacum]
Petunia01_unigene00000149	0.171922	0.362754	1.49944	AT3G28630.2	5e-17	Protein of unknown function (DUF569)	XP_009598538	4e-35	PREDICTED: uncharacterized protein LOC104094325 [Nicotiana tomentosiformis]
Petunia01_unigene00000150	0.669592	0.494491	0.834273	NA	NA	NA	NA	NA	NA
Petunia01_unigene00000151	0.56638	0.557693	0.940903	NA	NA	NA	NA	NA	NA
Petunia01_unigene00000152	1.09077	0.427422	2.81513	NA	NA	NA	XP_009768518	0	PREDICTED: F-box protein At1g30790-like [Nicotiana sylvestris]
Petunia01_unigene00000153	1.93576	3.32081	2.42932	NA	NA	NA	XP_008810186	6e-77	PREDICTED: uncharacterized protein LOC103721669 [Phoenix dactylifera]
Petunia01_unigene00000154	0	1.43201	23.802	AT1G12140.1	7e-49	FMO GS-OX5, flavin-monooxygenase glucosinolate S-oxygenase 5	XP_009789147	1e-94	PREDICTED: flavin-containing monooxygenase FMO GS-OX-like 2 [Nicotiana sylvestris]
Petunia01_unigene00000155	8.48341	15.3213	15.5468	AT1G76940.1	2e-44	RNA-binding (RRM/RBD/RNP motifs) family protein	XP_016454052	2e-120	PREDICTED: RNA-binding protein 2-like isoform X1 [Nicotiana tabacum]
Petunia01_unigene00000156	7.66166	13.592	27.0933	AT2G23780.1	3e-53	RING/U-box superfamily protein	XP_006365504	6e-114	PREDICTED: RING finger protein 5-like isoform X1 [Solanum tuberosum]
Petunia01_unigene00000157	1.754	4.23638	50.6824	NA	NA	NA	XP_009605155	0	PREDICTED: uncharacterized protein LOC104099763 isoform X2 [Nicotiana tomentosiformis]
Petunia01_unigene00000158	18.422	24.6387	9.60479	AT2G07180.2	0	Protein kinase superfamily protein	XP_009618426	0	PREDICTED: serine/threonine-protein kinase At5g01020 [Nicotiana tomentosiformis]
Petunia01_unigene00000159	0.670541	0.990382	0.974697	NA	NA	NA	NA	NA	NA
Petunia01_unigene00000160	2.39817	0.414008	0.0452724	AT3G59140.1	0	ATMRP14, MRP14, ABCC10, multidrug resistance-associated protein 14	XP_016509596	0	PREDICTED: ABC transporter C family member 10-like, partial [Nicotiana tabacum]
Petunia01_unigene00000161	0.275156	0.23223	0.723748	NA	NA	NA	NA	NA	NA
Petunia01_unigene00000162	1.21404	1.17102	0	NA	NA	NA	NA	NA	NA
Petunia01_unigene00000163	1.80913	0.593792	0.333936	NA	NA	NA	NA	NA	NA
Petunia01_unigene00000164	0.762105	0.160803	0.237385	ATMG00860.1	2e-30	ORF158, DNA/RNA polymerases superfamily protein	XP_015960510	0	PREDICTED: LOW QUALITY PROTEIN: uncharacterized protein LOC107484454 [Arachis duranensis]
Petunia01_unigene00000165	3.02463	2.87186	1.3459	NA	NA	NA	XP_016465002	3e-81	PREDICTED: uncharacterized protein LOC107787902 [Nicotiana tabacum]
Petunia01_unigene00000166	1.59764	2.27944	9.06815	AT1G18810.1	3e-26	phytochrome kinase substrate-related	XP_016493685	0	PREDICTED: protein PHYTOCHROME KINASE SUBSTRATE 3-like [Nicotiana tabacum]
Petunia01_unigene00000167	1.83697	2.19077	4.44484	AT1G55810.2	8e-22	UKL3, uridine kinase-like 3	XP_016488043	2e-22	PREDICTED: kinesin-like protein KIF18B isoform X2 [Nicotiana tabacum]
Petunia01_unigene00000168	2.18777	11.4531	0.171899	AT4G32980.1	7e-93	ATH1, homeobox gene 1	XP_006361000	0	PREDICTED: homeobox protein ATH1 [Solanum tuberosum]
Petunia01_unigene00000169	1.35413	2.94648	0.105448	AT3G13080.1	0	ATMRP3, MRP3, ABCC3, multidrug resistance-associated protein 3	XP_009599392	0	PREDICTED: putative ABC transporter C family member 15 isoform X2 [Nicotiana tomentosiformis]
Petunia01_unigene00000170	2.32415	3.39502	1.3365	AT3G11620.1	2e-29	alpha/beta-Hydrolases superfamily protein	XP_009800825	1e-44	PREDICTED: UPF0554 protein isoform X2 [Nicotiana sylvestris]
Petunia01_unigene00000171	1.09485	0.25668	0.151569	NA	NA	NA	XP_009593913	5e-21	PREDICTED: uncharacterized protein LOC104090513 [Nicotiana tomentosiformis]
Petunia01_unigene00000172	1.62374	2.36019	1.04901	AT2G23380.1	0	CLF, ICU1, SDG1, SET1, SET domain-containing protein	XP_016475575	0	PREDICTED: histone-lysine N-methyltransferase CLF-like isoform X2 [Nicotiana tabacum]
Petunia01_unigene00000173	3.35023	3.76068	2.00361	AT2G01050.1	7e-28	zinc ion binding;nucleic acid binding	XP_009786058	4e-65	PREDICTED: uncharacterized protein LOC104234221 [Nicotiana sylvestris]
Petunia01_unigene00000174	1.31623	2.77722	1.19269	AT2G36290.1	4e-100	alpha/beta-Hydrolases superfamily protein	XP_016480280	2e-160	PREDICTED: uncharacterized protein LOC107801465 [Nicotiana tabacum]
Petunia01_unigene00000175	0	1.4236	0.318421	NA	NA	NA	XP_012569511	4e-20	PREDICTED: potassium transporter 5-like [Cicer arietinum]
Petunia01_unigene00000176	0.439431	0.509957	0.319378	NA	NA	NA	NA	NA	NA
Petunia01_unigene00000177	3.62465	2.3238	2.66334	AT4G34160.1	3e-57	CYCD3;1, CYCD3, CYCLIN D3;1	XP_009622041	6e-82	PREDICTED: cyclin-D3-1-like [Nicotiana tomentosiformis]
Petunia01_unigene00000178	5.1204	0.100502	0.0989103	NA	NA	NA	NA	NA	NA
Petunia01_unigene00000179	4.24075	12.378	13.8453	AT3G44190.1	9e-150	FAD/NAD(P)-binding oxidoreductase family protein	XP_016494571	0	PREDICTED: apoptosis-inducing factor homolog A-like [Nicotiana tabacum]
Petunia01_unigene00000180	0.645693	0.817443	0.0536331	NA	NA	NA	NA	NA	NA
Petunia01_unigene00000181	0.452801	0.477702	6.25281	NA	NA	NA	NA	NA	NA
Petunia01_unigene00000182	1.94733	2.21722	1.52595	ATMG00860.1	1e-41	ORF158, DNA/RNA polymerases superfamily protein	XP_008671115	0	PREDICTED: uncharacterized protein LOC103648418 [Zea mays]
Petunia01_unigene00000183	0.158326	1.67033	0.361652	AT1G55850.1	0	ATCSLE1, CSLE1, cellulose synthase like E1	XP_016482925	0	PREDICTED: cellulose synthase-like protein E1 [Nicotiana tabacum]
Petunia01_unigene00000184	4.27498	2.802	12.2016	AT2G15580.1	3e-23	RING/U-box superfamily protein	XP_016553535	1e-64	PREDICTED: uncharacterized RING finger protein C57A7.09-like isoform X1 [Capsicum annuum]
Petunia01_unigene00000185	7.64716	13.4247	17.4043	AT1G65320.1	6e-117	Cystathionine beta-synthase (CBS) family protein	XP_009792136	1e-176	PREDICTED: CBS domain-containing protein CBSX6 [Nicotiana sylvestris]
Petunia01_unigene00000186	7.16241	9.90357	5.37968	AT5G62190.1	1e-148	PRH75, DEAD box RNA helicase (PRH75)	XP_009628542	0	PREDICTED: DEAD-box ATP-dependent RNA helicase 7-like isoform X2 [Nicotiana tomentosiformis]
Petunia01_unigene00000187	2.35265	0	0	AT1G75900.1	2e-121	GDSL-like Lipase/Acylhydrolase superfamily protein	XP_009768390	0	PREDICTED: GDSL esterase/lipase EXL3-like [Nicotiana sylvestris]
Petunia01_unigene00000188	0.645693	0.43597	0.321799	NA	NA	NA	NA	NA	NA
Petunia01_unigene00000189	0.588202	0.558495	0	AT2G35640.1	3e-51	Homeodomain-like superfamily protein	XP_009614093	3e-121	PREDICTED: uncharacterized protein LOC104107088 isoform X1 [Nicotiana tomentosiformis]
Petunia01_unigene00000190	11.6657	7.28966	6.98786	AT1G73090.1	3e-28	unknown protein; Has 28 Blast hits to 28 proteins in 12 species: Archae - 0; Bacteria - 0; Metazoa - 0; Fungi - 0; Plants - 28; Viruses - 0; Other Eukaryotes - 0 (source: NCBI BLink).	XP_004241908	4e-32	PREDICTED: uncharacterized protein LOC101249652 [Solanum lycopersicum]
Petunia01_unigene00000191	0.638584	0.485066	0.265213	NA	NA	NA	NA	NA	NA
Petunia01_unigene00000192	1.68764	0.712182	1.56355	NA	NA	NA	NA	NA	NA
Petunia01_unigene00000193	0.492987	0.901503	0.341241	NA	NA	NA	NA	NA	NA
Petunia01_unigene00000194	2.17259	0.755036	0	NA	NA	NA	NA	NA	NA
Petunia01_unigene00000195	0.284826	0.841372	0	AT3G14730.1	0	Pentatricopeptide repeat (PPR) superfamily protein	XP_009788199	0	PREDICTED: pentatricopeptide repeat-containing protein At3g14730 isoform X2 [Nicotiana sylvestris]
Petunia01_unigene00000196	2.99104	2.16379	5.85618	NA	NA	NA	NA	NA	NA
Petunia01_unigene00000197	0.496963	0.335547	1.65116	NA	NA	NA	NA	NA	NA
Petunia01_unigene00000198	0.547257	1.18036	0.252537	AT1G11710.1	0	Pentatricopeptide repeat (PPR) superfamily protein	XP_009588483	0	PREDICTED: pentatricopeptide repeat-containing protein At1g11710, mitochondrial [Nicotiana tomentosiformis]
Petunia01_unigene00000199	1.67588	1.21798	0.077335	NA	NA	NA	NA	NA	NA
Petunia01_unigene00000200	4.65814	4.6413	2.74067	AT3G55640.1	4e-99	Mitochondrial substrate carrier family protein	XP_009615703	1e-136	PREDICTED: mitochondrial substrate carrier family protein B-like isoform X6 [Nicotiana tomentosiformis]
Petunia01_unigene00000201	0.224085	4.16079	0.186131	NA	NA	NA	NA	NA	NA
Petunia01_unigene00000202	0.457529	0.289614	0	AT3G61040.2	7e-52	CYP76C7, cytochrome P450, family 76, subfamily C, polypeptide 7	XP_006365980	3e-143	PREDICTED: geraniol 8-hydroxylase-like [Solanum tuberosum]
Petunia01_unigene00000203	0.709759	0.549114	0.589546	NA	NA	NA	NA	NA	NA
Petunia01_unigene00000204	2.83734	7.61171	1.1363	AT1G27660.1	4e-37	basic helix-loop-helix (bHLH) DNA-binding superfamily protein	XP_009586806	2e-126	PREDICTED: transcription factor bHLH110 [Nicotiana tomentosiformis]
Petunia01_unigene00000205	2.38542	2.05523	3.59128	NA	NA	NA	NA	NA	NA
Petunia01_unigene00000206	1.30248	0.439713	0.108187	AT3G14470.1	3e-73	NB-ARC domain-containing disease resistance protein	XP_016435110	0	PREDICTED: putative disease resistance protein RGA3 [Nicotiana tabacum]
Petunia01_unigene00000207	23.1234	14.0101	7.99395	AT1G11650.2	4e-139	ATRBP45B, RBP45B, RNA-binding (RRM/RBD/RNP motifs) family protein	XP_009614215	0	PREDICTED: polyadenylate-binding protein RBP45-like [Nicotiana tomentosiformis]
Petunia01_unigene00000208	0.536341	0.679004	0.7425	NA	NA	NA	NA	NA	NA
Petunia01_unigene00000209	0.693534	1.36579	0.67208	NA	NA	NA	NA	NA	NA
Petunia01_unigene00000210	1.90133	1.5474	0.338421	NA	NA	NA	NA	NA	NA
Petunia01_unigene00000211	0.654589	1.174	0.475755	NA	NA	NA	XP_009613355	4e-147	PREDICTED: telomere-associated protein RIF1-like [Nicotiana tomentosiformis]
Petunia01_unigene00000212	0	0.469615	0.739483	NA	NA	NA	NA	NA	NA
Petunia01_unigene00000213	0	0.627705	0.529511	NA	NA	NA	NA	NA	NA
Petunia01_unigene00000214	0.330033	0.348183	0.685337	NA	NA	NA	NA	NA	NA
Petunia01_unigene00000215	2.48434	2.81754	2.77292	NA	NA	NA	NA	NA	NA
Petunia01_unigene00000216	1.61635	0.757884	0	NA	NA	NA	NA	NA	NA
Petunia01_unigene00000217	1.78457	0.941354	0.833801	AT1G64260.1	2e-35	MuDR family transposase	XP_009759081	0	PREDICTED: uncharacterized protein LOC104211683 [Nicotiana sylvestris]
Petunia01_unigene00000218	1.05339	0.444528	0.656232	AT1G43760.1	7e-26	DNAse I-like superfamily protein	XP_007202950	8e-76	hypothetical protein PRUPE_ppa016504mg, partial [Prunus persica]
Petunia01_unigene00000219	1.11409	1.72387	1.81995	NA	NA	NA	NA	NA	NA
Petunia01_unigene00000220	0.240775	0	1.39996	NA	NA	NA	XP_010321925	3e-69	PREDICTED: uncharacterized protein LOC104647810 [Solanum lycopersicum]
Petunia01_unigene00000221	2.11006	1.37614	0.318668	NA	NA	NA	NA	NA	NA
Petunia01_unigene00000222	0.486001	0.153818	2.22027	NA	NA	NA	NA	NA	NA
Petunia01_unigene00000223	3.17374	9.01801	0	NA	NA	NA	XP_009589863	6e-29	PREDICTED: protein IQ-DOMAIN 31-like [Nicotiana tomentosiformis]
Petunia01_unigene00000224	1.48267	1.17315	0	NA	NA	NA	NA	NA	NA
Petunia01_unigene00000225	1.59672	0.505359	0.0552616	ATCG01280.1	0	YCF2.2, Chloroplast Ycf2;ATPase, AAA type, core	YP_398942	0	Ycf2 (chloroplast) [Nicotiana tomentosiformis]
Petunia01_unigene00000226	0.774325	3.44917	0.35732	NA	NA	NA	NA	NA	NA
Petunia01_unigene00000227	0.513528	0.144472	0.497643	NA	NA	NA	NA	NA	NA
Petunia01_unigene00000228	4.25836	2.8568	9.29626	AT2G39970.1	3e-106	Mitochondrial substrate carrier family protein	XP_009590353	9e-136	PREDICTED: peroxisomal nicotinamide adenine dinucleotide carrier [Nicotiana tomentosiformis]
Petunia01_unigene00000229	0.630687	0.798445	0.174622	NA	NA	NA	XP_004250136	1e-17	PREDICTED: ATP-dependent 6-phosphofructokinase 5, chloroplastic [Solanum lycopersicum]
Petunia01_unigene00000230	0.131683	0.277849	1.53131	AT4G02900.1	0	ERD (early-responsive to dehydration stress) family protein	XP_009625808	0	PREDICTED: CSC1-like protein At4g02900 [Nicotiana tomentosiformis]
Petunia01_unigene00000231	0.727358	1.05725	0.402776	NA	NA	NA	NA	NA	NA
Petunia01_unigene00000232	14.3024	11.4676	8.39025	AT4G27830.1	2e-38	BGLU10, beta glucosidase 10	XP_016554922	4e-69	PREDICTED: beta-glucosidase 11-like [Capsicum annuum]
Petunia01_unigene00000233	0.783407	2.26694	0.09296	AT4G39860.1	3e-29	unknown protein; BEST Arabidopsis thaliana protein match is: unknown protein (TAIR:AT2G22270.1); Has 152 Blast hits to 146 proteins in 19 species: Archae - 0; Bacteria - 0; Metazoa - 0; Fungi - 2; Plants - 146; Viruses - 0; Other Eukaryotes - 4 (source: NCBI BLink).	XP_004237394	1e-37	PREDICTED: uncharacterized protein LOC101260128 [Solanum lycopersicum]
Petunia01_unigene00000234	4.04264	4.96697	3.77395	AT3G54350.3	3e-63	emb1967, Forkhead-associated (FHA) domain-containing protein	XP_016475420	0	PREDICTED: uncharacterized protein LOC107797076 [Nicotiana tabacum]
Petunia01_unigene00000235	0.183267	0.541366	0.380566	NA	NA	NA	NA	NA	NA
Petunia01_unigene00000236	0.170142	0.287198	0.671293	AT3G24620.1	0	ATROPGEF8, ROPGEF8, RHO guanyl-nucleotide exchange factor 8	XP_016479746	0	PREDICTED: rho guanine nucleotide exchange factor 8-like [Nicotiana tabacum]
Petunia01_unigene00000237	0	0.403568	0.556047	NA	NA	NA	NA	NA	NA
Petunia01_unigene00000238	0.181329	0.344341	0.941354	AT3G54040.1	1e-35	PAR1 protein	XP_009763985	3e-66	PREDICTED: uncharacterized protein LOC104215785 isoform X1 [Nicotiana sylvestris]
Petunia01_unigene00000239	2.11129	0.534576	0.087685	AT2G01980.1	3e-36	SOS1, ATSOS1, ATNHX7, sodium proton exchanger, putative (NHX7) (SOS1)	XP_016440534	7e-70	PREDICTED: sodium/hydrogen exchanger 7-like isoform X2 [Nicotiana tabacum]
Petunia01_unigene00000240	4.44724	5.20365	2.35073	NA	NA	NA	NA	NA	NA
Petunia01_unigene00000241	0.727656	0.921207	0.345378	AT1G64260.1	6e-28	MuDR family transposase	XP_015158643	0	PREDICTED: uncharacterized protein LOC107057970 [Solanum tuberosum]
Petunia01_unigene00000242	0	0.723615	0.427293	NA	NA	NA	NA	NA	NA
Petunia01_unigene00000243	0	0.0610533	1.26181	NA	NA	NA	NA	NA	NA
Petunia01_unigene00000244	14.0202	3.43158	0.524053	AT5G47040.1	0	LON2, lon protease 2	XP_009615537	0	PREDICTED: lon protease homolog 2, peroxisomal {ECO:0000255|HAMAP-Rule:MF_03121} isoform X2 [Nicotiana tomentosiformis]
Petunia01_unigene00000245	2.02748	1.38879	0.671193	AT1G67120.1	0	ATPases;nucleotide binding;ATP binding;nucleoside-triphosphatases;transcription factor binding	XP_009757416	0	PREDICTED: midasin [Nicotiana sylvestris]
Petunia01_unigene00000246	0	0.188591	0.92802	NA	NA	NA	NA	NA	NA
Petunia01_unigene00000247	5.71886	5.27361	3.60667	AT5G12950.1	0	Putative glycosyl hydrolase of unknown function (DUF1680)	XP_009618748	0	PREDICTED: uncharacterized protein LOC104110893 [Nicotiana tomentosiformis]
Petunia01_unigene00000248	11.1119	11.478	6.09584	AT5G25250.1	5e-167	SPFH/Band 7/PHB domain-containing membrane-associated protein family	XP_009599332	0	PREDICTED: flotillin-like protein 6 isoform X1 [Nicotiana tomentosiformis]
Petunia01_unigene00000249	3.75609	7.62811	4.58237	AT2G38880.6	1e-53	NF-YB1, nuclear factor Y, subunit B1	NP_001274952	8e-56	transcription factor NF-Y CCAAT-binding-like protein-like [Solanum tuberosum]
Petunia01_unigene00000250	0.860576	0.570681	0.765877	AT1G53820.1	2e-38	RING/U-box superfamily protein	XP_009619783	9e-82	PREDICTED: RING-H2 finger protein ATL60-like [Nicotiana tomentosiformis]
Petunia01_unigene00000251	7.72002	8.08044	5.80656	AT5G57590.1	0	BIO1, adenosylmethionine-8-amino-7-oxononanoate transaminases	XP_016465266	0	PREDICTED: bifunctional dethiobiotin synthetase/7,8-diamino-pelargonic acid aminotransferase, mitochondrial [Nicotiana tabacum]
Petunia01_unigene00000252	6.4634	11.3219	12.662	AT1G53510.1	7e-134	ATMPK18, MPK18, mitogen-activated protein kinase 18	XP_004244299	3e-142	PREDICTED: mitogen-activated protein kinase 19 [Solanum lycopersicum]
Petunia01_unigene00000253	2.17438	1.11144	0.546918	AT2G01050.1	7e-22	zinc ion binding;nucleic acid binding	XP_009151561	3e-136	PREDICTED: putative ribonuclease H protein At1g65750 [Brassica rapa]
Petunia01_unigene00000254	1.42436	2.33752	2.36623	NA	NA	NA	NA	NA	NA
Petunia01_unigene00000255	0	0.122616	132.621	AT2G45550.1	1e-100	CYP76C4, cytochrome P450, family 76, subfamily C, polypeptide 4	XP_016567604	0	PREDICTED: probable (S)-N-methylcoclaurine 3'-hydroxylase isozyme 2 [Capsicum annuum]
Petunia01_unigene00000256	0.903872	0	0.625651	NA	NA	NA	NA	NA	NA
Petunia01_unigene00000257	0.740962	0.270993	0.759072	AT1G43760.1	2e-47	DNAse I-like superfamily protein	XP_011004665	1e-180	PREDICTED: uncharacterized protein LOC105111104, partial [Populus euphratica]
Petunia01_unigene00000258	1.65363	3.57636	0.51508	AT2G39780.1	1e-17	RNS2, ribonuclease 2	XP_016436574	2e-29	PREDICTED: ribonuclease 2-like [Nicotiana tabacum]
Petunia01_unigene00000259	0.721947	1.82796	0.428336	AT4G25120.1	0	SRS2, ATSRS2, P-loop containing nucleoside triphosphate hydrolases superfamily protein	XP_006358199	0	PREDICTED: ATP-dependent DNA helicase SRS2-like protein At4g25120 [Solanum tuberosum]
Petunia01_unigene00000260	0.040211	2.68109	0	AT4G23160.1	5e-94	CRK8, cysteine-rich RLK (RECEPTOR-like protein kinase) 8	XP_015087068	0	PREDICTED: uncharacterized protein LOC107030215 [Solanum pennellii]
Petunia01_unigene00000261	1.34277	0.809491	0.159334	AT2G15490.1	5e-53	UGT73B4, UDP-glycosyltransferase 73B4	XP_009596925	2e-175	PREDICTED: zeatin O-glucosyltransferase-like [Nicotiana tomentosiformis]
Petunia01_unigene00000262	2.54774	5.23234	1.05811	AT4G20325.1	1e-84	FUNCTIONS IN: molecular_function unknown; INVOLVED IN: biological_process unknown; LOCATED IN: nucleus; CONTAINS InterPro DOMAIN/s: Ribonuclease H2, subunit B (InterPro:IPR019024); Has 30201 Blast hits to 17322 proteins in 780 species: Archae - 12; Bacteria - 1396; Metazoa - 17338; Fungi - 3422; Plants - 5037; Viruses - 0; Other Eukaryotes - 2996 (source: NCBI BLink).	XP_016489494	8e-128	PREDICTED: ribonuclease H2 subunit B-like isoform X1 [Nicotiana tabacum]
Petunia01_unigene00000263	2.68958	0.567497	27.8239	AT2G41380.1	6e-80	S-adenosyl-L-methionine-dependent methyltransferases superfamily protein	XP_016490466	6e-141	PREDICTED: putative methyltransferase DDB_G0268948 [Nicotiana tabacum]
Petunia01_unigene00000264	0.350631	0.473489	0.72811	AT5G64220.2	8e-119	Calmodulin-binding transcription activator protein with CG-1 and Ankyrin domains	XP_016574930	0	PREDICTED: calmodulin-binding transcription activator 3-like isoform X1 [Capsicum annuum]
Petunia01_unigene00000265	4.94265	13.9532	3.75158	AT1G19520.1	2e-37	NFD5, pentatricopeptide (PPR) repeat-containing protein	XP_004242960	2e-76	PREDICTED: pentatricopeptide repeat-containing protein At1g19525-like [Solanum lycopersicum]
Petunia01_unigene00000266	298.058	69.4553	13.0146	AT5G03250.1	5e-179	Phototropic-responsive NPH3 family protein	XP_016470393	0	PREDICTED: BTB/POZ domain-containing protein At5g03250-like [Nicotiana tabacum]
Petunia01_unigene00000267	0.558098	0.274769	1.27482	AT1G21280.1	2e-19	CONTAINS InterPro DOMAIN/s: Retrotransposon gag protein (InterPro:IPR005162); Has 707 Blast hits to 705 proteins in 25 species: Archae - 0; Bacteria - 0; Metazoa - 4; Fungi - 0; Plants - 703; Viruses - 0; Other Eukaryotes - 0 (source: NCBI BLink).	XP_009758717	3e-69	PREDICTED: uncharacterized protein LOC104211373 [Nicotiana sylvestris]
Petunia01_unigene00000268	13.5113	24.2815	17.9469	AT1G73720.1	4e-158	SMU1, transducin family protein / WD-40 repeat family protein	XP_006356514	0	PREDICTED: suppressor of mec-8 and unc-52 protein homolog 1 [Solanum tuberosum]
Petunia01_unigene00000269	1.21201	1.84128	1.35909	NA	NA	NA	XP_016490239	4e-66	PREDICTED: protein LNK4-like [Nicotiana tabacum]
Petunia01_unigene00000270	9.35423	12.7993	13.1853	NA	NA	NA	XP_016579702	2e-49	PREDICTED: uncharacterized protein LOC107877548 [Capsicum annuum]
Petunia01_unigene00000271	0.917795	0.387307	0.16336	NA	NA	NA	NA	NA	NA
Petunia01_unigene00000272	12.1725	6.77293	16.7765	AT1G78310.1	3e-28	VQ motif-containing protein	XP_016453115	2e-50	PREDICTED: VQ motif-containing protein 9 [Nicotiana tabacum]
Petunia01_unigene00000273	0.372487	0.943132	1.33041	NA	NA	NA	NA	NA	NA
Petunia01_unigene00000274	0.124178	0.36682	0.722021	NA	NA	NA	NA	NA	NA
Petunia01_unigene00000275	5.19428	0.290502	38.0249	AT5G64240.2	5e-87	AtMC3, MC3, metacaspase 3	XP_016502223	0	PREDICTED: metacaspase-3-like [Nicotiana tabacum]
Petunia01_unigene00000276	0.41168	0.260592	0.170977	NA	NA	NA	NA	NA	NA
Petunia01_unigene00000277	0.206271	0.435229	0.856671	NA	NA	NA	NA	NA	NA
Petunia01_unigene00000278	1.27058	0.911512	0.474923	NA	NA	NA	NA	NA	NA
Petunia01_unigene00000279	7.51001	6.48247	13.1377	AT1G73650.2	3e-123	Protein of unknown function (DUF1295)	XP_006365409	7e-150	PREDICTED: uncharacterized protein LOC102586921 [Solanum tuberosum]
Petunia01_unigene00000280	0.28319	0.597528	1.56817	NA	NA	NA	NA	NA	NA
Petunia01_unigene00000281	4.26158	7.31612	1.52854	NA	NA	NA	NA	NA	NA
Petunia01_unigene00000282	0.790726	1.48874	0.530491	AT3G46530.1	5e-61	RPP13, NB-ARC domain-containing disease resistance protein	XP_009803439	0	PREDICTED: putative late blight resistance protein homolog R1A-3 isoform X2 [Nicotiana sylvestris]
Petunia01_unigene00000283	1.25402	2.82237	2.30026	AT4G35930.1	9e-61	F-box family protein	XP_016445911	2e-93	PREDICTED: F-box protein At4g35930-like [Nicotiana tabacum]
Petunia01_unigene00000284	9.25327	4.81951	2.33697	AT4G29750.1	0	CRS1 / YhbY (CRM) domain-containing protein	XP_009602353	0	PREDICTED: chloroplastic group IIA intron splicing facilitator CRS1, chloroplastic isoform X2 [Nicotiana tomentosiformis]
Petunia01_unigene00000285	0.739111	0.249522	0.429748	NA	NA	NA	NA	NA	NA
Petunia01_unigene00000286	0.581696	0.859159	0.543569	NA	NA	NA	NA	NA	NA
Petunia01_unigene00000287	1.26881	1.20473	0.614782	NA	NA	NA	NA	NA	NA
Petunia01_unigene00000288	4.51936	5.75326	79.3013	AT5G51160.1	4e-45	Ankyrin repeat family protein	XP_007052377	5e-133	Ankyrin repeat family protein [Theobroma cacao]
Petunia01_unigene00000289	3.95378	4.86642	6.22615	AT5G42870.2	2e-105	PAH2, phosphatidic acid phosphohydrolase 2	XP_009608370	0	PREDICTED: phosphatidate phosphatase PAH2-like isoform X1 [Nicotiana tomentosiformis]
Petunia01_unigene00000290	13.2405	10.0574	16.7901	NA	NA	NA	NA	NA	NA
Petunia01_unigene00000291	7.96943	7.87453	3.02727	AT4G02590.3	2e-36	UNE12, basic helix-loop-helix (bHLH) DNA-binding superfamily protein	XP_009607290	5e-69	PREDICTED: transcription factor UNE12-like [Nicotiana tomentosiformis]
Petunia01_unigene00000292	0.384395	0.729962	0.718401	NA	NA	NA	NA	NA	NA
Petunia01_unigene00000293	0	0.538178	0	NA	NA	NA	XP_015164594	1e-128	PREDICTED: uncharacterized protein LOC102589384 [Solanum tuberosum]
Petunia01_unigene00000294	6.19355	11.9723	6.97002	AT1G30540.1	2e-38	Actin-like ATPase superfamily protein	XP_015080991	8e-54	PREDICTED: N-acetyl-D-glucosamine kinase-like [Solanum pennellii]
Petunia01_unigene00000295	0.864889	1.09494	1.22128	NA	NA	NA	NA	NA	NA
Petunia01_unigene00000296	0.702338	0.911953	0.448755	AT3G62150.1	0	PGP21, P-glycoprotein 21	XP_009593037	0	PREDICTED: ABC transporter B family member 11-like [Nicotiana tomentosiformis]
Petunia01_unigene00000297	1.88431	2.03416	7.4982	AT5G04250.2	4e-35	Cysteine proteinases superfamily protein	XP_016484427	2e-99	PREDICTED: OTU domain-containing protein DDB_G0284757-like [Nicotiana tabacum]
Petunia01_unigene00000298	5.40515	10.6183	5.03153	NA	NA	NA	NA	NA	NA
Petunia01_unigene00000299	8.39127	8.23304	5.48889	NA	NA	NA	NA	NA	NA
Petunia01_unigene00000300	7.52413	8.7317	13.8449	AT5G27660.1	3e-18	Trypsin family protein with PDZ domain	XP_009621403	3e-64	PREDICTED: putative protease Do-like 14 isoform X4 [Nicotiana tomentosiformis]
Petunia01_unigene00000301	0.448425	0.425777	0.558711	AT5G05070.1	1e-152	DHHC-type zinc finger family protein	XP_009592263	0	PREDICTED: probable protein S-acyltransferase 1 [Nicotiana tomentosiformis]
Petunia01_unigene00000302	0.554957	1.48321	0.691445	AT1G67060.1	3e-90	unknown protein; FUNCTIONS IN: molecular_function unknown; INVOLVED IN: biological_process unknown; LOCATED IN: plasma membrane; EXPRESSED IN: 22 plant structures; EXPRESSED DURING: 13 growth stages; Has 283 Blast hits to 281 proteins in 136 species: Archae - 0; Bacteria - 145; Metazoa - 0; Fungi - 65; Plants - 41; Viruses - 0; Other Eukaryotes - 32 (source: NCBI BLink).	XP_006341593	7e-110	PREDICTED: uncharacterized protein LOC102588750 [Solanum tuberosum]
Petunia01_unigene00000303	6.02234	14.3807	12.9938	AT3G59500.1	5e-133	Integral membrane HRF1 family protein	XP_007033919	2e-134	Integral membrane HRF1 family protein [Theobroma cacao]
Petunia01_unigene00000304	0.415147	1.05115	0.0862082	AT2G20815.1	4e-41	QWRF3, Family of unknown function (DUF566)	XP_016440937	2e-111	PREDICTED: QWRF motif-containing protein 3-like [Nicotiana tabacum]
Petunia01_unigene00000305	0.367901	0.46576	0.381986	NA	NA	NA	NA	NA	NA
Petunia01_unigene00000306	1.67243	1.09072	0.189432	NA	NA	NA	NA	NA	NA
Petunia01_unigene00000307	5.29059	6.08895	5.15357	AT3G04610.1	2e-101	FLK, RNA-binding KH domain-containing protein	XP_009757351	0	PREDICTED: poly(rC)-binding protein 3-like [Nicotiana sylvestris]
Petunia01_unigene00000308	0.419266	0.64874	0.116085	NA	NA	NA	NA	NA	NA
Petunia01_unigene00000309	0.662468	1.3978	0.366843	NA	NA	NA	NA	NA	NA
Petunia01_unigene00000310	2.92657	3.41096	5.44056	NA	NA	NA	NA	NA	NA
Petunia01_unigene00000311	0.764914	0.451908	1.01657	NA	NA	NA	NA	NA	NA
Petunia01_unigene00000312	0.636112	0.626355	0.528373	NA	NA	NA	XP_016436633	7e-76	PREDICTED: uncharacterized protein LOC107762764 [Nicotiana tabacum]
Petunia01_unigene00000313	2.34591	3.72695	0.286556	AT1G29670.1	2e-82	GDSL-like Lipase/Acylhydrolase superfamily protein	XP_009598192	3e-155	PREDICTED: GDSL esterase/lipase At1g29670-like [Nicotiana tomentosiformis]
Petunia01_unigene00000314	40.3942	49.1232	50.3855	AT4G09670.1	5e-69	Oxidoreductase family protein	XP_009599106	4e-116	PREDICTED: uncharacterized oxidoreductase At4g09670-like [Nicotiana tomentosiformis]
Petunia01_unigene00000315	0.495153	0.31343	0.257055	NA	NA	NA	NA	NA	NA
Petunia01_unigene00000316	1.68064	3.66433	1.78376	AT3G58720.2	2e-28	RING/U-box superfamily protein	XP_009617140	2e-125	PREDICTED: RING finger protein 44 [Nicotiana tomentosiformis]
Petunia01_unigene00000317	0.223324	0.282726	0.834745	NA	NA	NA	NA	NA	NA
Petunia01_unigene00000318	0.569379	0.961105	0.630589	NA	NA	NA	NA	NA	NA
Petunia01_unigene00000319	0.224255	0.157725	0.74509	NA	NA	NA	NA	NA	NA
Petunia01_unigene00000320	3.99045	4.91155	2.41688	AT1G26660.1	4e-40	Prefoldin chaperone subunit family protein	XP_016540442	4e-66	PREDICTED: protein UXT homolog [Capsicum annuum]
Petunia01_unigene00000321	3.88674	6.7055	0.284862	AT4G11820.2	0	MVA1, FKP1, hydroxymethylglutaryl-CoA synthase / HMG-CoA synthase / 3-hydroxy-3-methylglutaryl coenzyme A synthase	XP_009803000	0	PREDICTED: hydroxymethylglutaryl-CoA synthase-like [Nicotiana sylvestris]
Petunia01_unigene00000322	1.48118	1.25011	0.123031	NA	NA	NA	XP_009606211	2e-56	PREDICTED: uncharacterized protein LOC104100643 [Nicotiana tomentosiformis]
Petunia01_unigene00000323	17.9499	18.0507	2.5907	AT5G19750.1	7e-86	Peroxisomal membrane 22 kDa (Mpv17/PMP22) family protein	XP_009631456	3e-137	PREDICTED: protein sym-1 [Nicotiana tomentosiformis]
Petunia01_unigene00000324	10.2401	17.9519	18.591	AT5G25070.1	2e-115	unknown protein; FUNCTIONS IN: molecular_function unknown; INVOLVED IN: biological_process unknown; LOCATED IN: cellular_component unknown; EXPRESSED IN: 23 plant structures; EXPRESSED DURING: 13 growth stages; Has 1807 Blast hits to 1807 proteins in 277 species: Archae - 0; Bacteria - 0; Metazoa - 736; Fungi - 347; Plants - 385; Viruses - 0; Other Eukaryotes - 339 (source: NCBI BLink).	XP_009797518	0	PREDICTED: LOW QUALITY PROTEIN: spindle pole body component 110 [Nicotiana sylvestris]
Petunia01_unigene00000325	0.437239	0.40593	0.835321	NA	NA	NA	NA	NA	NA
Petunia01_unigene00000326	2.36488	2.68685	1.13327	NA	NA	NA	NA	NA	NA
Petunia01_unigene00000327	0.898723	0.537283	0.85537	NA	NA	NA	XP_010666276	2e-145	PREDICTED: uncharacterized protein LOC104883442 [Beta vulgaris subsp. vulgaris]
Petunia01_unigene00000328	44.48	60.0655	59.0629	NA	NA	NA	NA	NA	NA
Petunia01_unigene00000329	1.88299	1.91804	2.40003	AT2G30050.1	1e-169	transducin family protein / WD-40 repeat family protein	XP_016434366	0	PREDICTED: protein transport protein SEC13 homolog B-like [Nicotiana tabacum]
Petunia01_unigene00000330	0.274072	0.896347	3.31518	AT5G12470.1	2e-128	Protein of unknown function (DUF3411)	XP_015159877	0	PREDICTED: uncharacterized protein LOC107058557 [Solanum tuberosum]
Petunia01_unigene00000331	11.8503	16.892	5.89682	AT4G36810.1	5e-163	GGPS1, geranylgeranyl pyrophosphate synthase 1	XP_009627577	0	PREDICTED: geranylgeranyl pyrophosphate synthase 7, chloroplastic-like [Nicotiana tomentosiformis]
Petunia01_unigene00000332	0.364838	1.23168	1.81827	NA	NA	NA	NA	NA	NA
Petunia01_unigene00000333	0.28319	0.199176	1.72499	AT1G65610.1	0	ATGH9A2, KOR2, Six-hairpin glycosidases superfamily protein	XP_016437253	0	PREDICTED: endoglucanase 12-like [Nicotiana tabacum]
Petunia01_unigene00000334	5.06688	6.63282	3.22094	AT1G35460.1	1e-36	basic helix-loop-helix (bHLH) DNA-binding superfamily protein	XP_009788006	2e-68	PREDICTED: transcription factor bHLH80-like isoform X1 [Nicotiana sylvestris]
Petunia01_unigene00000335	1.12683	0.79253	0.233994	AT1G52340.1	2e-58	ABA2, SIS4, GIN1, SDR1, ISI4, SRE1, ATABA2, ATSDR1, NAD(P)-binding Rossmann-fold superfamily protein	XP_015086513	2e-108	PREDICTED: secoisolariciresinol dehydrogenase-like [Solanum pennellii]
Petunia01_unigene00000336	0.379951	0.320677	0.0788996	NA	NA	NA	XP_016465825	1e-111	PREDICTED: zeatin O-glucosyltransferase-like [Nicotiana tabacum]
Petunia01_unigene00000337	0.126164	0.745374	0.366785	AT1G49405.1	2e-34	Uncharacterised protein family (UPF0497)	XP_009798302	3e-72	PREDICTED: CASP-like protein 5C1 [Nicotiana sylvestris]
Petunia01_unigene00000338	44.4449	49.8998	20.9359	AT5G55160.1	2e-46	SUM2, SUMO 2, SUMO2, ATSUMO2, small ubiquitin-like modifier 2	XP_006364658	3e-53	PREDICTED: small ubiquitin-related modifier 1-like [Solanum tuberosum]
Petunia01_unigene00000339	21.407	6.26426	4.15329	AT1G71480.1	5e-75	Nuclear transport factor 2 (NTF2) family protein	XP_009620035	3e-112	PREDICTED: uncharacterized protein LOC104111915 [Nicotiana tomentosiformis]
Petunia01_unigene00000340	0	0.511422	0.503323	NA	NA	NA	NA	NA	NA
Petunia01_unigene00000341	7.67202	9.30802	12.546	AT1G75850.1	2e-179	VPS35B, VPS35 homolog B	XP_009594702	0	PREDICTED: vacuolar protein sorting-associated protein 35B-like isoform X2 [Nicotiana tomentosiformis]
Petunia01_unigene00000342	0.571911	1.30326	0.855081	AT4G37320.1	4e-41	CYP81D5, cytochrome P450, family 81, subfamily D, polypeptide 5	XP_009796230	3e-96	PREDICTED: isoflavone 2'-hydroxylase-like isoform X4 [Nicotiana sylvestris]
Petunia01_unigene00000343	1.71561	0.979509	0.0838258	NA	NA	NA	NA	NA	NA
Petunia01_unigene00000344	8.27804	7.92233	3.56077	AT3G27000.1	0	ARP2, ATARP2, WRM, actin related protein 2	XP_009785184	0	PREDICTED: actin-related protein 2 [Nicotiana sylvestris]
Petunia01_unigene00000345	20.8654	24.7374	13.478	AT1G79350.1	0	EMB1135, RING/FYVE/PHD zinc finger superfamily protein	XP_009595784	0	PREDICTED: protein strawberry notch isoform X2 [Nicotiana tomentosiformis]
Petunia01_unigene00000346	6.07832	4.39016	3.15552	AT3G10330.1	5e-116	Cyclin-like family protein	XP_016453442	3e-124	PREDICTED: transcription initiation factor IIB-2 [Nicotiana tabacum]
Petunia01_unigene00000347	5.21612	7.81154	0.317024	AT3G08600.1	3e-57	Protein of unknown function (DUF1191)	XP_009598142	2e-148	PREDICTED: uncharacterized protein LOC104094006 [Nicotiana tomentosiformis]
Petunia01_unigene00000348	0.827854	1.53715	0.137528	NA	NA	NA	XP_015071945	5e-30	PREDICTED: protein BCCIP homolog [Solanum pennellii]
Petunia01_unigene00000349	6.1058	3.56275	1.18965	AT3G62000.1	2e-44	S-adenosyl-L-methionine-dependent methyltransferases superfamily protein	XP_016548519	4e-80	PREDICTED: O-methyltransferase MdmC-like isoform X2 [Capsicum annuum]
Petunia01_unigene00000350	1.79431	1.66583	2.90629	NA	NA	NA	NA	NA	NA
Petunia01_unigene00000351	0	0.83494	0.0684764	NA	NA	NA	NA	NA	NA
Petunia01_unigene00000352	0.668457	0.658203	0.0925398	NA	NA	NA	NA	NA	NA
Petunia01_unigene00000353	0.953399	0.268221	0.527947	NA	NA	NA	NA	NA	NA
Petunia01_unigene00000354	2.55268	8.75246	1.13968	AT3G24550.1	6e-166	ATPERK1, PERK1, proline extensin-like receptor kinase 1	XP_009591207	0	PREDICTED: proline-rich receptor-like protein kinase PERK9 [Nicotiana tomentosiformis]
Petunia01_unigene00000355	1.22008	0.901021	0.760072	NA	NA	NA	NA	NA	NA
Petunia01_unigene00000356	27.4788	50.8888	96.471	AT3G51550.1	0	FER, Malectin/receptor-like protein kinase family protein	XP_006341293	0	PREDICTED: receptor-like protein kinase FERONIA [Solanum tuberosum]
Petunia01_unigene00000357	9.6981	9.93911	1.72618	AT1G20560.2	2e-23	AAE1, acyl activating enzyme 1	XP_009588919	1e-27	PREDICTED: probable acyl-activating enzyme 1, peroxisomal [Nicotiana tomentosiformis]
Petunia01_unigene00000358	34.3261	44.5201	73.1746	AT3G55620.1	5e-93	emb1624, Translation initiation factor IF6	XP_009775122	7e-95	PREDICTED: eukaryotic translation initiation factor 6-2 [Nicotiana sylvestris]
Petunia01_unigene00000359	3.59189	6.51781	1.49176	NA	NA	NA	XP_016454475	3e-47	PREDICTED: ion channel CASTOR-like [Nicotiana tabacum]
Petunia01_unigene00000360	443.549	171.588	13.4958	AT2G34430.1	5e-46	LHB1B1, LHCB1.4, light-harvesting chlorophyll-protein complex II subunit B1	XP_010243712	2e-47	PREDICTED: chlorophyll a-b binding protein 1D [Nelumbo nucifera]
Petunia01_unigene00000361	0.884282	1.61705	0.489673	NA	NA	NA	XP_016508490	2e-50	PREDICTED: uncharacterized protein LOC107826058 [Nicotiana tabacum]
Petunia01_unigene00000362	3.84881	4.0127	1.0343	AT2G37650.1	6e-74	GRAS family transcription factor	XP_016470436	2e-113	PREDICTED: scarecrow-like protein 9 [Nicotiana tabacum]
Petunia01_unigene00000363	2.31918	2.28361	1.04345	NA	NA	NA	XP_015166883	0	PREDICTED: uncharacterized protein LOC107061689 [Solanum tuberosum]
Petunia01_unigene00000364	22.256	10.4279	0.679649	AT2G40890.1	2e-53	CYP98A3, cytochrome P450, family 98, subfamily A, polypeptide 3	XP_006363444	4e-102	PREDICTED: cytochrome P450 71A1-like [Solanum tuberosum]
Petunia01_unigene00000365	12.8049	9.80964	7.44525	NA	NA	NA	XP_016564040	2e-16	PREDICTED: potassium channel SKOR-like isoform X2 [Capsicum annuum]
Petunia01_unigene00000366	2.27971	1.28271	0.788996	NA	NA	NA	NA	NA	NA
Petunia01_unigene00000367	11.2772	27.4301	20.881	NA	NA	NA	NA	NA	NA
Petunia01_unigene00000368	20.3788	4.74254	5.47645	AT4G19810.1	1e-79	Glycosyl hydrolase family protein with chitinase insertion domain	XP_016493482	0	PREDICTED: acidic mammalian chitinase-like [Nicotiana tabacum]
Petunia01_unigene00000369	6.90789	6.61299	6.58795	AT5G19830.1	2e-97	Peptidyl-tRNA hydrolase family protein	XP_009623334	8e-131	PREDICTED: peptidyl-tRNA hydrolase, mitochondrial isoform X1 [Nicotiana tomentosiformis]
Petunia01_unigene00000370	0.986733	0.416399	19.6706	AT5G25250.1	0	SPFH/Band 7/PHB domain-containing membrane-associated protein family	XP_016574934	0	PREDICTED: flotillin-like protein 4 [Capsicum annuum]
Petunia01_unigene00000371	1.44113	3.42086	0.349138	AT4G39050.1	0	Kinesin motor family protein	XP_016484522	0	PREDICTED: kinesin-related protein 11-like isoform X1 [Nicotiana tabacum]
Petunia01_unigene00000372	6.70405	10.3464	7.27892	AT5G58003.1	1e-111	CPL4, C-terminal domain phosphatase-like 4	XP_009776171	0	PREDICTED: RNA polymerase II C-terminal domain phosphatase-like 4 [Nicotiana sylvestris]
Petunia01_unigene00000373	1.3294	1.30901	0.55212	NA	NA	NA	NA	NA	NA
Petunia01_unigene00000374	2.72368	1.14939	2.33778	NA	NA	NA	NA	NA	NA
Petunia01_unigene00000375	35.1998	31.1992	23.6314	AT5G19820.1	1e-70	emb2734, ARM repeat superfamily protein	XP_015167120	2e-95	PREDICTED: ran-binding protein 6-like [Solanum tuberosum]
Petunia01_unigene00000376	11.8218	20.163	7.842	AT2G36290.1	8e-158	alpha/beta-Hydrolases superfamily protein	XP_016541507	0	PREDICTED: uncharacterized protein LOC107842266 isoform X1 [Capsicum annuum]
Petunia01_unigene00000377	12.6572	11.0628	16.7324	AT5G02880.1	0	UPL4, ubiquitin-protein ligase 4	XP_016503904	0	PREDICTED: E3 ubiquitin-protein ligase UPL4-like isoform X1 [Nicotiana tabacum]
Petunia01_unigene00000378	11.2282	11.6976	6.99483	NA	NA	NA	NA	NA	NA
Petunia01_unigene00000379	2.17824	2.05471	3.08647	AT1G05670.2	1e-161	Pentatricopeptide repeat (PPR-like) superfamily protein	XP_009608980	0	PREDICTED: pentatricopeptide repeat-containing protein At1g05670, mitochondrial [Nicotiana tomentosiformis]
Petunia01_unigene00000380	83.3758	110.761	71.0008	AT3G62120.2	0	Class II aaRS and biotin synthetases superfamily protein	XP_009800339	0	PREDICTED: putative proline--tRNA ligase C19C7.06 [Nicotiana sylvestris]
Petunia01_unigene00000381	12.4968	0.0893831	0.0879675	AT2G02360.1	4e-64	AtPP2-B10, PP2-B10, phloem protein 2-B10	XP_016566099	3e-155	PREDICTED: F-box protein PP2-B10-like isoform X2 [Capsicum annuum]
Petunia01_unigene00000382	4.12784	3.82004	2.70687	NA	NA	NA	XP_015167085	4e-40	PREDICTED: uncharacterized protein LOC102597005 [Solanum tuberosum]
Petunia01_unigene00000383	3.9439	2.06375	6.61734	NA	NA	NA	NA	NA	NA
Petunia01_unigene00000384	3.41737	0.320471	6.57074	AT3G14610.1	0	CYP72A7, cytochrome P450, family 72, subfamily A, polypeptide 7	XP_004243255	0	PREDICTED: cytochrome P450 CYP72A219 isoform X1 [Solanum lycopersicum]
Petunia01_unigene00000385	12.9742	14.6348	28.6783	NA	NA	NA	NA	NA	NA
Petunia01_unigene00000386	3.07583	4.39875	1.98712	AT3G27670.1	5e-75	RST1, ARM repeat superfamily protein	XP_016561599	2e-150	PREDICTED: protein RST1 isoform X2 [Capsicum annuum]
Petunia01_unigene00000387	13.4092	20.3046	40.8397	AT1G33420.1	3e-51	RING/FYVE/PHD zinc finger superfamily protein	XP_016553511	4e-153	PREDICTED: PHD finger protein At1g33420 [Capsicum annuum]
Petunia01_unigene00000388	0.825083	2.32122	2.96979	NA	NA	NA	NA	NA	NA
Petunia01_unigene00000389	10.3964	13.1618	12.1138	AT4G01210.1	0	glycosyl transferase family 1 protein	XP_009764569	0	PREDICTED: uncharacterized protein LOC104216249 [Nicotiana sylvestris]
Petunia01_unigene00000390	0.593364	1.58586	0.739298	NA	NA	NA	NA	NA	NA
Petunia01_unigene00000391	5.86621	4.76062	14.0557	NA	NA	NA	XP_009596252	4e-62	PREDICTED: uncharacterized protein LOC104092366 [Nicotiana tomentosiformis]
Petunia01_unigene00000392	9.79063	9.62425	16.9345	NA	NA	NA	NA	NA	NA
Petunia01_unigene00000393	28.1463	13.1014	1.84199	AT1G64860.1	9e-116	SIGA, SIG1, SIG2, SIGB, RPOD1, sigma factor A	XP_009767654	4e-132	PREDICTED: RNA polymerase sigma factor sigA-like [Nicotiana sylvestris]
Petunia01_unigene00000394	33.4893	55.7027	42.6875	AT2G45790.1	1e-95	ATPMM, PMM, phosphomannomutase	XP_016448377	2e-115	PREDICTED: phosphomannomutase-like, partial [Nicotiana tabacum]
Petunia01_unigene00000395	17.1857	42.5376	27.2688	AT1G11910.1	0	APA1, ATAPA1, aspartic proteinase A1	XP_009587050	0	PREDICTED: aspartic proteinase-like [Nicotiana tomentosiformis]
Petunia01_unigene00000396	17.5679	25.6977	24.266	AT4G12790.5	3e-140	P-loop containing nucleoside triphosphate hydrolases superfamily protein	XP_009802277	1e-169	PREDICTED: GPN-loop GTPase 3 homolog [Nicotiana sylvestris]
Petunia01_unigene00000397	4.67488	1.6141	0.882519	AT1G18090.1	4e-84	5'-3' exonuclease family protein	XP_009804506	9e-100	PREDICTED: exonuclease 1 isoform X3 [Nicotiana sylvestris]
Petunia01_unigene00000398	1.60902	1.81068	1.11375	AT2G30933.1	6e-49	Carbohydrate-binding X8 domain superfamily protein	XP_009598270	2e-99	PREDICTED: glucan endo-1,3-beta-glucosidase 4-like [Nicotiana tomentosiformis]
Petunia01_unigene00000399	1.88603	0.0884333	28.0245	AT2G41380.1	1e-58	S-adenosyl-L-methionine-dependent methyltransferases superfamily protein	XP_016490466	2e-95	PREDICTED: putative methyltransferase DDB_G0268948 [Nicotiana tabacum]
Petunia01_unigene00000400	23.4198	32.0212	21.8848	AT4G05420.2	4e-157	DDB1A, damaged DNA binding protein 1A	XP_009803985	3e-178	PREDICTED: DNA damage-binding protein 1 isoform X2 [Nicotiana sylvestris]
Petunia01_unigene00000401	0.422711	0.0891915	0.790011	NA	NA	NA	NA	NA	NA
Petunia01_unigene00000402	22.6387	25.5597	29.9385	NA	NA	NA	NA	NA	NA
Petunia01_unigene00000403	2.58475	2.636	1.07348	AT5G12180.1	4e-101	CPK17, calcium-dependent protein kinase 17	XP_016470887	6e-122	PREDICTED: calcium-dependent protein kinase 17-like isoform X2 [Nicotiana tabacum]
Petunia01_unigene00000404	17.8708	60.5047	20.1332	AT5G08370.1	1e-145	AtAGAL2, AGAL2, alpha-galactosidase 2	XP_009605413	8e-176	PREDICTED: alpha-galactosidase [Nicotiana tomentosiformis]
Petunia01_unigene00000405	4.84905	11.4137	9.35335	AT3G08760.1	0	ATSIK, Protein kinase superfamily protein	XP_009608988	0	PREDICTED: probable serine/threonine-protein kinase NAK [Nicotiana tomentosiformis]
Petunia01_unigene00000406	8.31266	11.4007	0.287697	AT3G26190.1	2e-37	CYP71B21, cytochrome P450, family 71, subfamily B, polypeptide 21	XP_009802012	2e-109	PREDICTED: cytochrome P450 CYP736A12-like [Nicotiana sylvestris]
Petunia01_unigene00000407	0.421356	0.889057	0.524986	NA	NA	NA	XP_016457611	1e-25	PREDICTED: uncharacterized protein LOC107781425 [Nicotiana tabacum]
Petunia01_unigene00000408	3.54667	3.09315	2.94596	NA	NA	NA	XP_013639626	7e-85	PREDICTED: uncharacterized protein LOC106344874 [Brassica oleracea var. oleracea]
Petunia01_unigene00000409	0.74979	0.158205	0.155699	NA	NA	NA	NA	NA	NA
Petunia01_unigene00000410	2.11129	2.3165	1.40296	NA	NA	NA	NA	NA	NA
Petunia01_unigene00000411	3.90485	6.69433	0.506793	AT1G67730.1	1e-111	YBR159, KCR1, ATKCR1, beta-ketoacyl reductase 1	XP_009768596	2e-142	PREDICTED: very-long-chain 3-oxoacyl-CoA reductase 1 [Nicotiana sylvestris]
Petunia01_unigene00000412	6.16234	3.12059	2.38868	NA	NA	NA	NA	NA	NA
Petunia01_unigene00000413	11.9883	17.6549	18.1882	NA	NA	NA	NA	NA	NA
Petunia01_unigene00000414	6.3396	7.46266	13.026	NA	NA	NA	NA	NA	NA
Petunia01_unigene00000415	1.00303	1.26982	1.58297	NA	NA	NA	NA	NA	NA
Petunia01_unigene00000416	5.79614	5.95537	2.82587	AT3G59090.1	1e-59	CONTAINS InterPro DOMAIN/s: Protein of unknown function DUF1084 (InterPro:IPR009457); BEST Arabidopsis thaliana protein match is: tobamovirus multiplication 1 (TAIR:AT4G21790.1); Has 196 Blast hits to 195 proteins in 29 species: Archae - 0; Bacteria - 0; Metazoa - 0; Fungi - 2; Plants - 188; Viruses - 0; Other Eukaryotes - 6 (source: NCBI BLink).	XP_016496691	5e-108	PREDICTED: tobamovirus multiplication protein 1-like isoform X2 [Nicotiana tabacum]
Petunia01_unigene00000417	24.29	31.1149	84.9421	AT1G09560.1	8e-97	GLP5, germin-like protein 5	XP_009794146	3e-140	PREDICTED: nectarin-1-like [Nicotiana sylvestris]
Petunia01_unigene00000418	9.57435	14.3743	13.2291	AT3G57360.1	1e-65	unknown protein; BEST Arabidopsis thaliana protein match is: unknown protein (TAIR:AT3G02370.2); Has 122 Blast hits to 122 proteins in 54 species: Archae - 0; Bacteria - 0; Metazoa - 74; Fungi - 4; Plants - 41; Viruses - 0; Other Eukaryotes - 3 (source: NCBI BLink).	XP_009628731	5e-152	PREDICTED: tRNA-splicing endonuclease subunit Sen54-like isoform X1 [Nicotiana tomentosiformis]
Petunia01_unigene00000419	113.076	64.3332	42.7174	AT4G15560.1	0	CLA1, DEF, CLA, DXS, DXPS2, Deoxyxylulose-5-phosphate synthase	XP_009615219	0	PREDICTED: probable 1-deoxy-D-xylulose-5-phosphate synthase, chloroplastic [Nicotiana tomentosiformis]
Petunia01_unigene00000420	12.2291	26.0183	0.793583	AT4G24220.2	8e-145	VEP1, AWI31, NAD(P)-binding Rossmann-fold superfamily protein	XP_009762620	0	PREDICTED: 3-oxo-Delta(4,5)-steroid 5-beta-reductase-like [Nicotiana sylvestris]
Petunia01_unigene00000421	7.47894	9.78389	9.31833	NA	NA	NA	NA	NA	NA
Petunia01_unigene00000422	7.08669	14.8228	16.7634	NA	NA	NA	NA	NA	NA
Petunia01_unigene00000423	37.1476	78.2345	33.4512	NA	NA	NA	NA	NA	NA
Petunia01_unigene00000424	5.48525	6.94429	1.13905	AT3G24255.1	6e-18	RNA-directed DNA polymerase (reverse transcriptase)-related family protein	XP_009762742	5e-97	PREDICTED: uncharacterized protein LOC104214731 [Nicotiana sylvestris]
Petunia01_unigene00000425	7.32521	16.5071	11.4389	AT5G50400.1	0	ATPAP27, PAP27, purple acid phosphatase 27	XP_009777409	0	PREDICTED: probable inactive purple acid phosphatase 27 isoform X2 [Nicotiana sylvestris]
Petunia01_unigene00000426	2.40115	0.886621	0.249308	NA	NA	NA	NA	NA	NA
Petunia01_unigene00000427	2.37266	2.55877	3.61314	NA	NA	NA	NA	NA	NA
Petunia01_unigene00000428	5.6422	10.4764	0.468657	NA	NA	NA	NA	NA	NA
Petunia01_unigene00000429	1.60321	1.77594	1.24844	NA	NA	NA	NA	NA	NA
Petunia01_unigene00000430	2.66995	3.29966	1.50489	AT5G17920.2	6e-23	ATCIMS, Cobalamin-independent synthase family protein	XP_016578290	3e-23	PREDICTED: LOW QUALITY PROTEIN: 5-methyltetrahydropteroyltriglutamate--homocysteine methyltransferase [Capsicum annuum]
Petunia01_unigene00000431	33.2136	33.2423	22.4605	NA	NA	NA	NA	NA	NA
Petunia01_unigene00000432	1.03514	0.764449	1.18225	NA	NA	NA	NA	NA	NA
Petunia01_unigene00000433	0.269392	0.227365	0.111882	NA	NA	NA	NA	NA	NA
Petunia01_unigene00000434	9.94259	6.87637	15.4849	NA	NA	NA	NA	NA	NA
Petunia01_unigene00000435	11.6733	11.9047	15.5254	NA	NA	NA	NA	NA	NA
Petunia01_unigene00000436	12.0748	11.4396	9.89681	AT3G12130.1	2e-67	KH domain-containing protein / zinc finger (CCCH type) family protein	XP_009780696	2e-152	PREDICTED: zinc finger CCCH domain-containing protein 14-like [Nicotiana sylvestris]
Petunia01_unigene00000437	10.5488	17.4473	9.89274	AT5G42660.1	2e-90	Protein of unknown function (DUF616)	XP_009766131	1e-133	PREDICTED: uncharacterized protein LOC104217548 [Nicotiana sylvestris]
Petunia01_unigene00000438	12.0522	21.1015	5.43145	AT5G64440.1	0	AtFAAH, FAAH, fatty acid amide hydrolase	XP_009772899	0	PREDICTED: fatty acid amide hydrolase-like [Nicotiana sylvestris]
Petunia01_unigene00000439	5.23526	2.20927	1.13891	NA	NA	NA	NA	NA	NA
Petunia01_unigene00000440	36.2195	17.4357	32.202	AT1G08650.1	4e-98	PPCK1, ATPPCK1, phosphoenolpyruvate carboxylase kinase 1	XP_009595423	8e-175	PREDICTED: phosphoenolpyruvate carboxylase kinase 1-like [Nicotiana tomentosiformis]
Petunia01_unigene00000441	0.937535	0.791274	0	AT4G24050.1	5e-149	NAD(P)-binding Rossmann-fold superfamily protein	XP_016456313	8e-171	PREDICTED: short-chain dehydrogenase TIC 32, chloroplastic-like [Nicotiana tabacum]
Petunia01_unigene00000442	2.66995	3.05822	2.48175	NA	NA	NA	NA	NA	NA
Petunia01_unigene00000443	1.0935	0.999819	0.946139	NA	NA	NA	XP_009589229	2e-88	PREDICTED: uncharacterized protein LOC104086618 [Nicotiana tomentosiformis]
Petunia01_unigene00000444	18.9908	21.8057	11.097	NA	NA	NA	XP_009606822	2e-19	PREDICTED: cyclin-D3-1-like [Nicotiana tomentosiformis]
Petunia01_unigene00000445	1.12624	1.46902	0.3827	NA	NA	NA	NA	NA	NA
Petunia01_unigene00000446	11.4614	21.7031	12.3274	AT1G72440.1	7e-70	EDA25, SWA2, CCAAT-binding factor	XP_016501263	5e-126	PREDICTED: CCAAT/enhancer-binding protein zeta-like [Nicotiana tabacum]
Petunia01_unigene00000447	0.468953	0.494743	0.584288	NA	NA	NA	NA	NA	NA
Petunia01_unigene00000448	22.9399	19.0819	16.9475	AT1G74260.1	2e-159	PUR4, purine biosynthesis 4	XP_009630458	0	PREDICTED: probable phosphoribosylformylglycinamidine synthase, chloroplastic/mitochondrial [Nicotiana tomentosiformis]
Petunia01_unigene00000449	1.55424	3.03348	4.03437	AT3G14470.1	5e-61	NB-ARC domain-containing disease resistance protein	XP_009775464	6e-167	PREDICTED: putative disease resistance protein RGA4 [Nicotiana sylvestris]
Petunia01_unigene00000450	5.75643	6.22872	0.183902	AT3G23530.1	0	Cyclopropane-fatty-acyl-phospholipid synthase	XP_006354448	0	PREDICTED: uncharacterized protein LOC102604983 [Solanum tuberosum]
Petunia01_unigene00000451	308.303	565.527	346.049	AT1G56070.1	0	LOS1, Ribosomal protein S5/Elongation factor G/III/V family protein	XP_009608307	0	PREDICTED: elongation factor 2 [Nicotiana tomentosiformis]
Petunia01_unigene00000452	16.4329	15.1754	8.049	NA	NA	NA	NA	NA	NA
Petunia01_unigene00000453	5.44522	4.75987	4.19989	NA	NA	NA	NA	NA	NA
Petunia01_unigene00000454	38.2341	29.6594	22.0507	NA	NA	NA	NA	NA	NA
Petunia01_unigene00000455	8.72045	9.08131	8.00285	NA	NA	NA	NA	NA	NA
Petunia01_unigene00000456	13.4753	19.7828	34.3671	NA	NA	NA	NA	NA	NA
Petunia01_unigene00000457	15.0914	15.2845	10.9237	AT1G74260.1	0	PUR4, purine biosynthesis 4	XP_016559706	0	PREDICTED: probable phosphoribosylformylglycinamidine synthase, chloroplastic/mitochondrial [Capsicum annuum]
Petunia01_unigene00000458	4.70351	5.45839	3.02782	AT2G20340.1	0	Pyridoxal phosphate (PLP)-dependent transferases superfamily protein	XP_016567730	0	PREDICTED: tyrosine decarboxylase 1-like [Capsicum annuum]
Petunia01_unigene00000459	15.3094	14.5603	10.7236	NA	NA	NA	NA	NA	NA
Petunia01_unigene00000460	8.54927	12.7457	4.8724	AT3G42170.1	5e-62	BED zinc finger ;hAT family dimerisation domain	XP_009796184	0	PREDICTED: zinc finger BED domain-containing protein RICESLEEPER 2-like [Nicotiana sylvestris]
Petunia01_unigene00000461	4.44193	2.95373	4.13682	NA	NA	NA	XP_016461146	6e-174	PREDICTED: uncharacterized protein LOC107784450 isoform X1 [Nicotiana tabacum]
Petunia01_unigene00000462	6.32035	2.81958	1.04997	NA	NA	NA	XP_009765437	5e-147	PREDICTED: probable serine/threonine-protein kinase At1g18390 [Nicotiana sylvestris]
Petunia01_unigene00000463	33.9379	27.9882	10.3178	AT5G05980.2	9e-51	ATDFB, DFB, DHFS-FPGS homolog B	XP_009614773	4e-105	PREDICTED: folylpolyglutamate synthase {ECO:0000250|UniProtKB:Q05932, ECO:0000312|EMBL:CAC80839.2} isoform X2 [Nicotiana tomentosiformis]
Petunia01_unigene00000464	19.5438	14.5488	11.2176	AT2G20530.2	5e-18	ATPHB6, PHB6, prohibitin 6	XP_006592011	2e-19	PREDICTED: prohibitin-2, mitochondrial isoform X2 [Glycine max]
Petunia01_unigene00000465	7.65047	10.4761	3.43672	AT2G20830.1	4e-95	transferases;folic acid binding	XP_009595237	0	PREDICTED: formimidoyltransferase-cyclodeaminase-like [Nicotiana tomentosiformis]
Petunia01_unigene00000466	23.0278	29.7896	13.3642	AT5G26710.1	0	Glutamyl/glutaminyl-tRNA synthetase, class Ic	XP_009794148	0	PREDICTED: probable glutamate--tRNA ligase, cytoplasmic [Nicotiana sylvestris]
Petunia01_unigene00000467	8.41983	10.1273	12.0786	AT3G01090.2	0	AKIN10, KIN10, SNF1 kinase homolog 10	XP_016547410	0	PREDICTED: putative late blight resistance protein homolog R1B-23 [Capsicum annuum]
Petunia01_unigene00000468	0.898089	0.920408	1.3321	NA	NA	NA	NA	NA	NA
Petunia01_unigene00000469	59.7012	32.4465	38.0687	NA	NA	NA	NA	NA	NA
Petunia01_unigene00000470	20.0701	21.7351	14.1601	AT4G05420.1	0	DDB1A, damaged DNA binding protein 1A	XP_009803985	0	PREDICTED: DNA damage-binding protein 1 isoform X2 [Nicotiana sylvestris]
Petunia01_unigene00000471	21.4388	14.78	9.08016	NA	NA	NA	NA	NA	NA
Petunia01_unigene00000472	12.5794	35.5143	16.409	NA	NA	NA	NA	NA	NA
Petunia01_unigene00000473	6.26858	8.3395	6.17763	NA	NA	NA	NA	NA	NA
Petunia01_unigene00000474	95.8926	68.5065	85.7977	AT3G46960.1	0	RNA helicase, ATP-dependent, SK12/DOB1 protein	XP_009623974	0	PREDICTED: putative ATP-dependent RNA helicase C550.03c [Nicotiana tomentosiformis]
Petunia01_unigene00000475	1.66711	1.40703	4.25314	AT1G33590.1	1e-30	Leucine-rich repeat (LRR) family protein	XP_009607071	1e-93	PREDICTED: probable LRR receptor-like serine/threonine-protein kinase At4g08850 [Nicotiana tomentosiformis]
Petunia01_unigene00000476	10.1807	0.840563	0.459583	NA	NA	NA	XP_016455755	1e-71	PREDICTED: rust resistance kinase Lr10-like [Nicotiana tabacum]
Petunia01_unigene00000477	0.259126	0.437402	3.76665	NA	NA	NA	NA	NA	NA
Petunia01_unigene00000478	34.3257	36.3209	26.3545	NA	NA	NA	NA	NA	NA
Petunia01_unigene00000479	4.60889	1.66709	3.4181	NA	NA	NA	NA	NA	NA
Petunia01_unigene00000480	4.1836	11.6903	0.140879	AT2G40890.1	0	CYP98A3, cytochrome P450, family 98, subfamily A, polypeptide 3	XP_009621248	0	PREDICTED: cytochrome P450 98A3-like [Nicotiana tomentosiformis]
Petunia01_unigene00000481	1.48143	7.50192	0.751983	AT1G66950.1	0	PDR11, ATPDR11, pleiotropic drug resistance 11	XP_009629118	0	PREDICTED: pleiotropic drug resistance protein 2-like [Nicotiana tomentosiformis]
Petunia01_unigene00000482	10.2793	11.243	5.66314	NA	NA	NA	NA	NA	NA
Petunia01_unigene00000483	4.07328	3.43783	1.19414	NA	NA	NA	NA	NA	NA
Petunia01_unigene00000484	2.4345	1.93143	1.77951	NA	NA	NA	NA	NA	NA
Petunia01_unigene00000485	11.2056	1.07249	13.3618	AT3G45010.1	0	scpl48, serine carboxypeptidase-like 48	XP_009607096	0	PREDICTED: serine carboxypeptidase-like [Nicotiana tomentosiformis]
Petunia01_unigene00000486	12.2397	16.6431	16.1536	NA	NA	NA	NA	NA	NA
Petunia01_unigene00000487	1.17378	2.04324	0.853102	NA	NA	NA	NA	NA	NA
Petunia01_unigene00000488	1.87136	9.87138	0	AT1G15760.1	2e-54	Sterile alpha motif (SAM) domain-containing protein	XP_009600186	8e-100	PREDICTED: uncharacterized protein LOC104095708 [Nicotiana tomentosiformis]
Petunia01_unigene00000489	6.671	3.32187	2.32727	AT4G25860.1	2e-41	ORP4A, OSBP(oxysterol binding protein)-related protein 4A	XP_009597658	5e-100	PREDICTED: oxysterol-binding protein-related protein 4C-like isoform X2 [Nicotiana tomentosiformis]
Petunia01_unigene00000490	1.11567	1.29473	3.82267	NA	NA	NA	NA	NA	NA
Petunia01_unigene00000491	6.69213	15.5323	4.91016	AT4G28200.1	6e-99	FUNCTIONS IN: molecular_function unknown; INVOLVED IN: RNA processing; LOCATED IN: intracellular; EXPRESSED IN: 22 plant structures; EXPRESSED DURING: 13 growth stages; CONTAINS InterPro DOMAIN/s: RNA-processing protein, HAT helix (InterPro:IPR003107), U3 small nucleolar RNA-associated protein 6 (InterPro:IPR013949); Has 492 Blast hits to 480 proteins in 206 species: Archae - 0; Bacteria - 2; Met…	XP_009587047	2e-173	PREDICTED: U3 small nucleolar RNA-associated protein 6 homolog [Nicotiana tomentosiformis]
Petunia01_unigene00000492	11.5725	17.0599	20.3783	AT4G04320.1	2e-162	malonyl-CoA decarboxylase family protein	XP_016557995	0	PREDICTED: malonyl-CoA decarboxylase, mitochondrial [Capsicum annuum]
Petunia01_unigene00000493	7.90096	5.1402	7.65655	NA	NA	NA	NA	NA	NA
Petunia01_unigene00000494	1.66526	1.11267	0.0576339	AT1G69040.2	0	ACR4, ACT domain repeat 4	XP_009793985	0	PREDICTED: uncharacterized protein LOC104240797 isoform X2 [Nicotiana sylvestris]
Petunia01_unigene00000495	19.0149	30.0193	13.4322	NA	NA	NA	NA	NA	NA
Petunia01_unigene00000496	2.94321	4.41609	0.95072	NA	NA	NA	NA	NA	NA
Petunia01_unigene00000497	3.95268	7.87676	5.28961	AT1G61000.1	4e-78	FUNCTIONS IN: molecular_function unknown; INVOLVED IN: mitosis; LOCATED IN: plasma membrane; EXPRESSED IN: cultured cell; CONTAINS InterPro DOMAIN/s: Kinetochore protein Nuf2 (InterPro:IPR005549); Has 50972 Blast hits to 29793 proteins in 2070 species: Archae - 902; Bacteria - 7404; Metazoa - 23628; Fungi - 4156; Plants - 2312; Viruses - 158; Other Eukaryotes - 12412 (source: NCBI BLink).	XP_016503745	2e-107	PREDICTED: huntingtin-interacting protein 1-related protein-like [Nicotiana tabacum]
Petunia01_unigene00000498	0.35821	0.529073	1.78524	NA	NA	NA	NA	NA	NA
Petunia01_unigene00000499	3.56767	2.94266	2.22255	NA	NA	NA	NA	NA	NA
Petunia01_unigene00000500	41.6031	32.9084	38.8956	NA	NA	NA	NA	NA	NA
Petunia01_unigene00000501	17.0919	13.2413	2.01301	AT2G17650.1	2e-129	AMP-dependent synthetase and ligase family protein	XP_016454900	1e-157	PREDICTED: probable acyl-activating enzyme 1, peroxisomal [Nicotiana tabacum]
Petunia01_unigene00000502	3.25234	10.3297	1.42184	AT5G11680.1	2e-105	FUNCTIONS IN: molecular_function unknown; INVOLVED IN: biological_process unknown; LOCATED IN: cytosol, plasma membrane; EXPRESSED IN: 26 plant structures; EXPRESSED DURING: 15 growth stages; CONTAINS InterPro DOMAIN/s: WW-domain-binding protein (InterPro:IPR018826); Has 1807 Blast hits to 1807 proteins in 277 species: Archae - 0; Bacteria - 0; Metazoa - 736; Fungi - 347; Plants - 385; Viruses - …	XP_016493064	6e-130	PREDICTED: WW domain-binding protein 2-like [Nicotiana tabacum]
Petunia01_unigene00000503	0.329207	1.66709	2.18759	NA	NA	NA	NA	NA	NA
Petunia01_unigene00000504	2.49219	3.94387	3.23451	NA	NA	NA	NA	NA	NA
Petunia01_unigene00000505	0.261185	0.771536	0.325422	NA	NA	NA	NA	NA	NA
Petunia01_unigene00000506	10.5382	19.1591	11.811	NA	NA	NA	XP_009620524	1e-123	PREDICTED: uncharacterized protein LOC104112344 isoform X1 [Nicotiana tomentosiformis]
Petunia01_unigene00000507	124.711	140.251	149.072	NA	NA	NA	NA	NA	NA
Petunia01_unigene00000508	1.05508	9.43913	0.569647	NA	NA	NA	XP_015078191	2e-115	PREDICTED: uncharacterized protein LOC107022001 [Solanum pennellii]
Petunia01_unigene00000509	153.406	190.746	37.3296	AT5G46290.1	0	KAS I, KAS1, 3-ketoacyl-acyl carrier protein synthase I	XP_016451014	0	PREDICTED: 3-oxoacyl-[acyl-carrier-protein] synthase I, chloroplastic-like [Nicotiana tabacum]
Petunia01_unigene00000510	13.2727	20.0571	9.44974	AT1G40087.1	8e-18	Plant transposase (Ptta/En/Spm family)	XP_009783475	3e-128	PREDICTED: uncharacterized protein LOC104232073 [Nicotiana sylvestris]
Petunia01_unigene00000511	1.57406	4.0224	2.25173	AT2G28550.3	1e-66	RAP2.7, related to AP2.7	XP_006339057	2e-147	PREDICTED: ethylene-responsive transcription factor RAP2-7-like [Solanum tuberosum]
Petunia01_unigene00000512	0	2.45153	1.60847	NA	NA	NA	NA	NA	NA
Petunia01_unigene00000513	7.67488	8.46261	2.59626	AT2G22490.2	2e-30	CYCD2;1, Cyclin D2;1	XP_009801107	6e-79	PREDICTED: cyclin-D2-1-like [Nicotiana sylvestris]
Petunia01_unigene00000514	3.31086	7.65652	21.3407	AT3G63520.1	0	CCD1, ATCCD1, ATNCED1, NCED1, carotenoid cleavage dioxygenase 1	XP_016498786	0	PREDICTED: carotenoid 9,10(9',10')-cleavage dioxygenase-like isoform X3 [Nicotiana tabacum]
Petunia01_unigene00000515	13.87	18.7681	8.7032	AT1G72440.1	0	EDA25, SWA2, CCAAT-binding factor	XP_004235535	0	PREDICTED: uncharacterized protein C4F10.09c [Solanum lycopersicum]
Petunia01_unigene00000516	0.839127	0.920684	0.627302	NA	NA	NA	NA	NA	NA
Petunia01_unigene00000517	8.19317	10.1368	2.16538	AT3G54720.1	9e-71	AMP1, COP2, HPT, PT, MFO1, Peptidase M28 family protein	XP_009764874	1e-129	PREDICTED: probable glutamate carboxypeptidase 2 [Nicotiana sylvestris]
Petunia01_unigene00000518	1.64525	2.80196	0.683295	NA	NA	NA	NA	NA	NA
Petunia01_unigene00000519	3.87587	3.72184	30.4365	AT1G31150.1	3e-18	Domain of unknown function (DUF1985)	XP_009793752	1e-61	PREDICTED: uncharacterized protein LOC104240587 [Nicotiana sylvestris]
Petunia01_unigene00000520	5.67467	5.65414	1.04745	AT1G13570.1	4e-28	F-box/RNI-like superfamily protein	XP_006340106	1e-77	PREDICTED: F-box/FBD/LRR-repeat protein At1g13570-like [Solanum tuberosum]
Petunia01_unigene00000521	0.772231	1.95528	14.4094	AT4G38040.1	6e-34	Exostosin family protein	XP_009772580	6e-77	PREDICTED: probable glycosyltransferase At3g07620 [Nicotiana sylvestris]
Petunia01_unigene00000522	1.01438	1.62664	0.54767	AT1G48120.1	6e-79	hydrolases;protein serine/threonine phosphatases	XP_015166227	1e-134	PREDICTED: serine/threonine-protein phosphatase 7 long form homolog isoform X1 [Solanum tuberosum]
Petunia01_unigene00000523	9.36724	4.07521	9.58549	AT1G06430.1	0	FTSH8, FTSH protease 8	XP_011082977	0	PREDICTED: ATP-dependent zinc metalloprotease FTSH 2, chloroplastic [Sesamum indicum]
Petunia01_unigene00000524	6.66389	11.605	9.23835	AT1G79190.1	0	ARM repeat superfamily protein	XP_009798498	0	PREDICTED: uncharacterized protein LOC104244719 [Nicotiana sylvestris]
Petunia01_unigene00000525	0.678422	0.827067	0.250452	AT5G27110.1	0	Tetratricopeptide repeat (TPR)-like superfamily protein	XP_009611873	0	PREDICTED: pentatricopeptide repeat-containing protein At5g27110-like [Nicotiana tomentosiformis]
Petunia01_unigene00000526	0.369106	1.16821	3.64075	AT5G22060.1	3e-164	ATJ2, J2, DNAJ homologue 2	XP_016493664	0	PREDICTED: dnaJ protein homolog 2-like isoform X1 [Nicotiana tabacum]
Petunia01_unigene00000527	3.93079	5.78732	5.91333	AT1G07840.1	1e-87	Sas10/Utp3/C1D family	XP_006338031	5e-145	PREDICTED: LOW QUALITY PROTEIN: neuroguidin-like [Solanum tuberosum]
Petunia01_unigene00000528	2.24571	4.51278	0.133239	AT2G15490.3	4e-106	UGT73B4, UDP-glycosyltransferase 73B4	XP_009771643	0	PREDICTED: UDP-glucose flavonoid 3-O-glucosyltransferase 7-like [Nicotiana sylvestris]
Petunia01_unigene00000529	2.79709	1.2984	0.813169	NA	NA	NA	XP_009595914	3e-42	PREDICTED: uncharacterized protein LOC104092110 isoform X4 [Nicotiana tomentosiformis]
Petunia01_unigene00000530	6.03459	1.8894	10.1867	AT2G17600.1	6e-23	Cysteine/Histidine-rich C1 domain family protein	XP_016544901	3e-106	PREDICTED: uncharacterized protein LOC107845162 [Capsicum annuum]
Petunia01_unigene00000531	0	0	2.48175	NA	NA	NA	NA	NA	NA
Petunia01_unigene00000532	35.2787	99.1566	7.18765	AT1G80160.1	9e-56	Lactoylglutathione lyase / glyoxalase I family protein	XP_009785992	3e-133	PREDICTED: uncharacterized protein LOC104234167 [Nicotiana sylvestris]
Petunia01_unigene00000533	6.39983	11.8156	8.38912	AT5G62190.1	1e-47	PRH75, DEAD box RNA helicase (PRH75)	XP_016564774	8e-78	PREDICTED: DEAD-box ATP-dependent RNA helicase 7-like [Capsicum annuum]
Petunia01_unigene00000534	23.8048	30.4032	15.2886	AT1G31930.3	0	XLG3, extra-large GTP-binding protein 3	XP_016564266	0	PREDICTED: extra-large guanine nucleotide-binding protein 3-like [Capsicum annuum]
Petunia01_unigene00000535	0.931629	1.04839	1.93459	NA	NA	NA	NA	NA	NA
Petunia01_unigene00000536	21.3255	10.851	9.1119	AT4G09160.1	4e-146	SEC14 cytosolic factor family protein / phosphoglyceride transfer family protein	XP_009612346	0	PREDICTED: patellin-3-like [Nicotiana tomentosiformis]
Petunia01_unigene00000537	14.3994	10.97	7.56794	NA	NA	NA	NA	NA	NA
Petunia01_unigene00000538	9.44132	9.59833	6.50548	NA	NA	NA	NA	NA	NA
Petunia01_unigene00000539	2.05518	1.34429	1.10961	NA	NA	NA	NA	NA	NA
Petunia01_unigene00000540	20.6951	25.8256	46.904	NA	NA	NA	XP_016547658	2e-82	PREDICTED: putative late blight resistance protein homolog R1B-16 [Capsicum annuum]
Petunia01_unigene00000541	0.0642538	0.216919	1.49439	NA	NA	NA	NA	NA	NA
Petunia01_unigene00000542	3.68917	4.967	5.03425	NA	NA	NA	NA	NA	NA
Petunia01_unigene00000543	0.285997	1.08621	0.178168	AT4G09680.1	8e-39	CTC1, ATCTC1, conserved telomere maintenance component 1	XP_009628869	0	PREDICTED: CST complex subunit CTC1 isoform X2 [Nicotiana tomentosiformis]
Petunia01_unigene00000544	0.463443	0.391143	0.481185	NA	NA	NA	NA	NA	NA
Petunia01_unigene00000545	5.537	10.4122	3.55025	AT4G08980.5	2e-50	FBW2, F-BOX WITH WD-40 2	XP_016449398	4e-119	PREDICTED: F-box protein FBW2-like [Nicotiana tabacum]
Petunia01_unigene00000546	0.338532	0.428579	0.0702985	NA	NA	NA	NA	NA	NA
Petunia01_unigene00000547	1.064	2.24503	3.9034	NA	NA	NA	XP_009587151	1e-90	PREDICTED: uncharacterized protein LOC104084898 [Nicotiana tomentosiformis]
Petunia01_unigene00000548	0.607822	0.329785	0.540936	NA	NA	NA	XP_009612441	3e-37	PREDICTED: MADS-box transcription factor 23-like isoform X1 [Nicotiana tomentosiformis]
Petunia01_unigene00000549	0.618165	0.840563	1.05546	NA	NA	NA	XP_006357385	1e-150	PREDICTED: uncharacterized protein LOC102588609 [Solanum tuberosum]
Petunia01_unigene00000550	3.60722	14.715	0.0554863	AT2G28000.1	0	CPN60A, CH-CPN60A, SLP, chaperonin-60alpha	XP_016443711	0	PREDICTED: ruBisCO large subunit-binding protein subunit alpha-like [Nicotiana tabacum]
Petunia01_unigene00000551	2.05625	1.21483	1.62258	NA	NA	NA	XP_016457810	6e-74	PREDICTED: uncharacterized protein LOC107781590 [Nicotiana tabacum]
Petunia01_unigene00000552	1.52542	2.69193	6.22008	AT2G15480.2	1e-155	UGT73B5, UDP-glucosyl transferase 73B5	XP_016539536	0	PREDICTED: scopoletin glucosyltransferase-like [Capsicum annuum]
Petunia01_unigene00000553	1.14316	2.41205	1.543	NA	NA	NA	NA	NA	NA
Petunia01_unigene00000554	0.0982535	6.30234	0	NA	NA	NA	XP_009624265	8e-67	PREDICTED: uncharacterized protein LOC104115357 [Nicotiana tomentosiformis]
Petunia01_unigene00000555	0.943516	5.08421	1.74828	AT2G04350.2	0	LACS8, AMP-dependent synthetase and ligase family protein	XP_006353549	0	PREDICTED: long chain acyl-CoA synthetase 8-like [Solanum tuberosum]
Petunia01_unigene00000556	1.946	1.73366	2.1552	NA	NA	NA	NA	NA	NA
Petunia01_unigene00000557	0.825083	1.85698	0.228446	NA	NA	NA	NA	NA	NA
Petunia01_unigene00000558	3.55552	5.71314	7.97964	NA	NA	NA	NA	NA	NA
Petunia01_unigene00000559	6.12618	7.75569	5.0179	AT4G04220.1	0	AtRLP46, RLP46, receptor like protein 46	XP_016512654	0	PREDICTED: LRR receptor-like serine/threonine-protein kinase GSO1 [Nicotiana tabacum]
Petunia01_unigene00000560	9.71271	26.247	15.0991	AT3G58790.1	0	GAUT15, galacturonosyltransferase 15	XP_006348942	0	PREDICTED: probable galacturonosyltransferase 15 isoform X1 [Solanum tuberosum]
Petunia01_unigene00000561	14.2757	17.35	14.4928	AT2G25760.1	0	Protein kinase family protein	XP_016550399	0	PREDICTED: uncharacterized protein LOC107850413 [Capsicum annuum]
Petunia01_unigene00000562	0.79354	1.00462	0.0823921	NA	NA	NA	NA	NA	NA
Petunia01_unigene00000563	34.1561	14.2985	11.6889	AT2G45770.1	5e-143	CPFTSY, FRD4, signal recognition particle receptor protein, chloroplast (FTSY)	XP_009596378	2e-163	PREDICTED: cell division protein FtsY homolog, chloroplastic [Nicotiana tomentosiformis]
Petunia01_unigene00000564	1.67996	3.2071	1.56154	AT3G09100.2	3e-31	mRNA capping enzyme family protein	XP_016502333	2e-73	PREDICTED: mRNA-capping enzyme-like isoform X2 [Nicotiana tabacum]
Petunia01_unigene00000565	0	0	0.720508	NA	NA	NA	NA	NA	NA
Petunia01_unigene00000566	13.6744	6.46427	4.56194	NA	NA	NA	XP_016433873	6e-68	PREDICTED: uncharacterized protein LOC107760350 [Nicotiana tabacum]
Petunia01_unigene00000567	1.28449	2.60185	3.64891	NA	NA	NA	NA	NA	NA
Petunia01_unigene00000568	4.66182	3.90176	24.1047	AT1G13195.1	2e-103	RING/U-box superfamily protein	XP_009768593	1e-164	PREDICTED: uncharacterized protein LOC104219593 [Nicotiana sylvestris]
Petunia01_unigene00000569	8.82962	16.2794	16.9383	AT3G15180.1	0	ARM repeat superfamily protein	XP_009781372	0	PREDICTED: uncharacterized protein LOC104230304 [Nicotiana sylvestris]
Petunia01_unigene00000570	11.7451	27.869	12.1092	NA	NA	NA	NA	NA	NA
Petunia01_unigene00000571	0.781485	1.04432	1.13597	NA	NA	NA	XP_009762955	8e-153	PREDICTED: uncharacterized protein LOC104214925 [Nicotiana sylvestris]
Petunia01_unigene00000572	2.84758	4.73158	9.53503	AT5G67140.1	4e-40	F-box/RNI-like superfamily protein	XP_009795145	6e-57	PREDICTED: F-box protein At5g67140 [Nicotiana sylvestris]
Petunia01_unigene00000573	0.922909	0.77893	0.383297	NA	NA	NA	NA	NA	NA
Petunia01_unigene00000574	333.645	452.553	184.003	NA	NA	NA	NA	NA	NA
Petunia01_unigene00000575	31.7368	62.4118	49.8055	AT3G17780.1	5e-51	FUNCTIONS IN: molecular_function unknown; INVOLVED IN: intracellular protein transport; LOCATED IN: endomembrane system, integral to membrane, endoplasmic reticulum; EXPRESSED IN: 23 plant structures; EXPRESSED DURING: 13 growth stages; CONTAINS InterPro DOMAIN/s: B-cell receptor-associated 31-like (InterPro:IPR008417); BEST Arabidopsis thaliana protein match is: B-cell receptor-associated 31-lik…	XP_009771818	1e-72	PREDICTED: uncharacterized protein LOC104222288 [Nicotiana sylvestris]
Petunia01_unigene00000576	1.45916	3.43067	1.03887	NA	NA	NA	NA	NA	NA
Petunia01_unigene00000577	7.79456	10.6096	11.346	AT4G20960.1	4e-120	Cytidine/deoxycytidylate deaminase family protein	XP_009796799	0	PREDICTED: riboflavin biosynthesis protein PYRD, chloroplastic [Nicotiana sylvestris]
Petunia01_unigene00000578	6.57688	23.9439	114.398	AT1G80920.1	3e-22	J8, Chaperone DnaJ-domain superfamily protein	XP_006341411	3e-43	PREDICTED: chaperone protein dnaJ 8, chloroplastic [Solanum tuberosum]
Petunia01_unigene00000579	13.5808	4.66647	1.51921	AT1G50270.1	0	Pentatricopeptide repeat (PPR) superfamily protein	XP_016467470	0	PREDICTED: pentatricopeptide repeat-containing protein At1g50270-like [Nicotiana tabacum]
Petunia01_unigene00000580	7.9751	13.9578	9.23921	AT1G76940.1	5e-46	RNA-binding (RRM/RBD/RNP motifs) family protein	XP_006441170	2e-101	hypothetical protein CICLE_v10022008mg [Citrus clementina]
Petunia01_unigene00000581	1.08707	0.321119	1.35443	NA	NA	NA	NA	NA	NA
Petunia01_unigene00000582	1.10319	1.30934	1.46041	NA	NA	NA	NA	NA	NA
Petunia01_unigene00000583	0.548373	0.97193	0.318846	NA	NA	NA	XP_015169198	6e-148	PREDICTED: uncharacterized protein LOC107062738 [Solanum tuberosum]
Petunia01_unigene00000584	6.907	8.11268	7.93639	NA	NA	NA	NA	NA	NA
Petunia01_unigene00000585	34.29	40.9003	41.9597	AT2G26280.1	4e-81	CID7, CTC-interacting domain 7	XP_009602272	3e-118	PREDICTED: polyadenylate-binding protein-interacting protein 7 [Nicotiana tomentosiformis]
Petunia01_unigene00000586	1.34863	1.42279	1.90786	ATMG00860.1	7e-25	ORF158, DNA/RNA polymerases superfamily protein	XP_015168562	0	PREDICTED: uncharacterized protein LOC102604101 [Solanum tuberosum]
Petunia01_unigene00000587	14.453	1.46212	0.287793	ATCG00070.1	5e-24	PSBK, photosystem II reaction center protein K precursor	YP_009169651	6e-31	PsbK (chloroplast) [Capsicum frutescens]
Petunia01_unigene00000588	2.29803	1.20384	1.2506	AT3G51700.1	6e-38	PIF1 helicase	XP_009757892	0	PREDICTED: uncharacterized protein LOC104210641 [Nicotiana sylvestris]
Petunia01_unigene00000589	0.360832	0.15227	2.17295	AT4G12320.1	2e-121	CYP706A6, cytochrome P450, family 706, subfamily A, polypeptide 6	XP_009595836	0	PREDICTED: geraniol 8-hydroxylase-like [Nicotiana tomentosiformis]
Petunia01_unigene00000590	2.01631	2.55263	2.73551	NA	NA	NA	NA	NA	NA
Petunia01_unigene00000591	4.42605	4.72907	0.743103	AT5G25500.1	3e-93	unknown protein; Has 1807 Blast hits to 1807 proteins in 277 species: Archae - 0; Bacteria - 0; Metazoa - 736; Fungi - 347; Plants - 385; Viruses - 0; Other Eukaryotes - 339 (source: NCBI BLink).	XP_009602296	0	PREDICTED: uncharacterized protein LOC104097431 [Nicotiana tomentosiformis]
Petunia01_unigene00000592	0	0.814067	3.96136	AT5G49890.1	0	CLC-C, ATCLC-C, chloride channel C	XP_009599120	0	PREDICTED: chloride channel protein CLC-c-like [Nicotiana tomentosiformis]
Petunia01_unigene00000593	2.36515	2.49522	1.41203	NA	NA	NA	NA	NA	NA
Petunia01_unigene00000594	1.83224	1.19202	4.4072	AT2G16730.1	0	BGAL13, glycosyl hydrolase family 35 protein	XP_009784203	0	PREDICTED: beta-galactosidase 13-like [Nicotiana sylvestris]
Petunia01_unigene00000595	0.541248	0.799419	0.187323	NA	NA	NA	XP_015158910	3e-82	PREDICTED: uncharacterized protein LOC107058099 [Solanum tuberosum]
Petunia01_unigene00000596	0.204241	1.16355	0.169648	NA	NA	NA	NA	NA	NA
Petunia01_unigene00000597	13.9461	3.54379	0.560517	AT4G12830.1	1e-65	alpha/beta-Hydrolases superfamily protein	XP_009626421	5e-94	PREDICTED: epoxide hydrolase 3 isoform X1 [Nicotiana tomentosiformis]
Petunia01_unigene00000598	3.46917	7.93631	5.68734	AT3G03330.1	1e-73	NAD(P)-binding Rossmann-fold superfamily protein	XP_010319571	5e-106	PREDICTED: dehydrogenase/reductase SDR family member 7-like [Solanum lycopersicum]
Petunia01_unigene00000599	1.88703	2.88667	0.881674	AT2G30580.1	4e-73	DRIP2, DREB2A-interacting protein 2	XP_009774252	1e-140	PREDICTED: E3 ubiquitin protein ligase DRIP2-like [Nicotiana sylvestris]
Petunia01_unigene00000600	0.606132	1.10841	0.293691	AT1G31430.1	0	Pentatricopeptide repeat (PPR-like) superfamily protein	XP_009766763	0	PREDICTED: pentatricopeptide repeat-containing protein At1g31430 [Nicotiana sylvestris]
Petunia01_unigene00000601	2.43926	3.5215	1.75952	AT5G47820.2	0	FRA1, P-loop containing nucleoside triphosphate hydrolases superfamily protein	XP_009794686	0	PREDICTED: chromosome-associated kinesin KIF4-like isoform X2 [Nicotiana sylvestris]
Petunia01_unigene00000602	7.65153	9.57349	1.33802	AT1G15520.1	0	PDR12, ATPDR12, ABCG40, ATABCG40, pleiotropic drug resistance 12	XP_004247841	0	PREDICTED: pleiotropic drug resistance protein 1 [Solanum lycopersicum]
Petunia01_unigene00000603	2.83442	4.6136	2.57857	NA	NA	NA	XP_016511343	5e-27	PREDICTED: F-box protein At3g54460-like, partial [Nicotiana tabacum]
Petunia01_unigene00000604	1.99336	7.91344	1.74772	AT5G22320.1	7e-92	Leucine-rich repeat (LRR) family protein	XP_006362865	0	PREDICTED: leucine-rich repeat-containing protein ODA7 [Solanum tuberosum]
Petunia01_unigene00000605	4.39278	2.69372	4.10487	AT5G58360.1	3e-25	ATOFP3, OFP3, ovate family protein 3	XP_007017064	1e-52	Ovate family protein 4, putative [Theobroma cacao]
Petunia01_unigene00000606	1.10659	1.40094	3.26304	NA	NA	NA	NA	NA	NA
Petunia01_unigene00000607	1.29202	0.749691	0.939041	NA	NA	NA	NA	NA	NA
Petunia01_unigene00000608	4.256	6.31329	8.94501	NA	NA	NA	XP_009612778	1e-34	PREDICTED: guanine nucleotide-binding protein-like 3 homolog [Nicotiana tomentosiformis]
Petunia01_unigene00000609	0.351924	1.48511	0.243598	NA	NA	NA	NA	NA	NA
Petunia01_unigene00000610	1.76592	3.39487	0.366706	AT4G02030.1	0	Vps51/Vps67 family (components of vesicular transport) protein	XP_009609085	0	PREDICTED: vacuolar protein sorting-associated protein 51 homolog isoform X1 [Nicotiana tomentosiformis]
Petunia01_unigene00000611	1.95028	1.64602	7.55979	NA	NA	NA	NA	NA	NA
Petunia01_unigene00000612	3.39341	5.72804	4.61947	AT3G15160.1	5e-68	unknown protein; Has 266 Blast hits to 264 proteins in 44 species: Archae - 0; Bacteria - 0; Metazoa - 58; Fungi - 0; Plants - 199; Viruses - 0; Other Eukaryotes - 9 (source: NCBI BLink).	XP_009792863	5e-87	PREDICTED: AP-5 complex subunit zeta-1 [Nicotiana sylvestris]
Petunia01_unigene00000613	0.426829	0.660442	0.295446	NA	NA	NA	NA	NA	NA
Petunia01_unigene00000614	0.170584	0.431915	0.602189	NA	NA	NA	NA	NA	NA
Petunia01_unigene00000615	7.55461	7.43873	1.68944	AT5G09650.1	1e-74	AtPPa6, PPa6, pyrophosphorylase 6	XP_009609347	1e-80	PREDICTED: soluble inorganic pyrophosphatase 1, chloroplastic-like [Nicotiana tomentosiformis]
Petunia01_unigene00000616	1.27026	1.41516	1.58267	NA	NA	NA	NA	NA	NA
Petunia01_unigene00000617	3.60531	4.36585	0.585914	AT2G40690.1	4e-125	GLY1, SFD1, NAD-dependent glycerol-3-phosphate dehydrogenase family protein	XP_009623478	4e-154	PREDICTED: glycerol-3-phosphate dehydrogenase [NAD(+)] 2, chloroplastic isoform X1 [Nicotiana tomentosiformis]
Petunia01_unigene00000618	7.42502	5.39226	20.582	AT5G59400.2	4e-48	FUNCTIONS IN: molecular_function unknown; INVOLVED IN: biological_process unknown; LOCATED IN: chloroplast; EXPRESSED IN: 23 plant structures; EXPRESSED DURING: 13 growth stages; BEST Arabidopsis thaliana protein match is: PGR5-like B (TAIR:AT4G11960.1); Has 30201 Blast hits to 17322 proteins in 780 species: Archae - 12; Bacteria - 1396; Metazoa - 17338; Fungi - 3422; Plants - 5037; Viruses - 0; …	XP_009622237	5e-67	PREDICTED: PGR5-like protein 1B, chloroplastic isoform X2 [Nicotiana tomentosiformis]
Petunia01_unigene00000619	1.83011	1.58322	0.798076	AT4G29010.1	0	AIM1, Enoyl-CoA hydratase/isomerase family	XP_009604119	0	PREDICTED: peroxisomal fatty acid beta-oxidation multifunctional protein AIM1-like [Nicotiana tomentosiformis]
Petunia01_unigene00000620	1.99489	2.86225	0.621379	AT5G22350.1	7e-98	ELM1, Protein of unknown function (DUF1022)	XP_010325893	1e-140	PREDICTED: mitochondrial fission protein ELM1-like [Solanum lycopersicum]
Petunia01_unigene00000621	0.264809	0.744993	0.403257	AT1G21280.1	3e-26	CONTAINS InterPro DOMAIN/s: Retrotransposon gag protein (InterPro:IPR005162); Has 707 Blast hits to 705 proteins in 25 species: Archae - 0; Bacteria - 0; Metazoa - 4; Fungi - 0; Plants - 703; Viruses - 0; Other Eukaryotes - 0 (source: NCBI BLink).	XP_016476172	8e-109	PREDICTED: uncharacterized protein LOC107797765, partial [Nicotiana tabacum]
Petunia01_unigene00000622	2.15193	1.56855	0.243743	NA	NA	NA	NA	NA	NA
Petunia01_unigene00000623	18.0578	22.5391	35.5618	AT2G03590.1	0	ATUPS1, UPS1, ureide permease 1	XP_016456889	0	PREDICTED: ureide permease 1-like isoform X3 [Nicotiana tabacum]
Petunia01_unigene00000624	14.0237	73.0641	26.0747	AT1G45688.2	2e-79	unknown protein; FUNCTIONS IN: molecular_function unknown; INVOLVED IN: biological_process unknown; LOCATED IN: plasma membrane; EXPRESSED IN: 22 plant structures; EXPRESSED DURING: 13 growth stages; BEST Arabidopsis thaliana protein match is: unknown protein (TAIR:AT5G42860.1); Has 35333 Blast hits to 34131 proteins in 2444 species: Archae - 798; Bacteria - 22429; Metazoa - 974; Fungi - 991; Pla…	XP_009604889	8e-106	PREDICTED: uncharacterized protein LOC104099562 [Nicotiana tomentosiformis]
Petunia01_unigene00000625	1.01647	1.04663	0.52347	NA	NA	NA	XP_009625480	0	PREDICTED: LINE-1 retrotransposable element ORF2 protein [Nicotiana tomentosiformis]
Petunia01_unigene00000626	9.37717	15.898	13.5965	AT3G04610.1	3e-132	FLK, RNA-binding KH domain-containing protein	XP_009773465	0	PREDICTED: poly(rC)-binding protein 3-like [Nicotiana sylvestris]
Petunia01_unigene00000627	4.63988	5.38455	4.57664	NA	NA	NA	XP_009612233	9e-67	PREDICTED: uncharacterized protein LOC104105592 [Nicotiana tomentosiformis]
Petunia01_unigene00000628	4.38891	5.38404	5.21399	AT3G23610.1	9e-39	DSPTP1, dual specificity protein phosphatase 1	XP_009762785	2e-56	PREDICTED: dual specificity protein phosphatase 1-like [Nicotiana sylvestris]
Petunia01_unigene00000629	0.438698	0.370259	0.273296	NA	NA	NA	NA	NA	NA
Petunia01_unigene00000630	1.38382	1.42343	0.718401	NA	NA	NA	NA	NA	NA
Petunia01_unigene00000631	1.55516	2.10008	3.18635	AT3G01470.1	5e-40	ATHB-1, ATHB1, HD-ZIP-1, HAT5, HB-1, homeobox 1	XP_009604802	1e-147	PREDICTED: homeobox-leucine zipper protein HAT5-like isoform X1 [Nicotiana tomentosiformis]
Petunia01_unigene00000632	30.0703	16.0692	3.82817	AT2G39140.1	2e-82	SVR1, pseudouridine synthase family protein	XP_016515930	2e-98	PREDICTED: uncharacterized RNA pseudouridine synthase aq_1464-like isoform X2 [Nicotiana tabacum]
Petunia01_unigene00000633	1.37811	1.05738	0.0520316	NA	NA	NA	NA	NA	NA
Petunia01_unigene00000634	6.42922	9.11121	9.16617	AT2G47830.1	1e-146	Cation efflux family protein	XP_006359410	0	PREDICTED: metal tolerance protein 2 isoform X1 [Solanum tuberosum]
Petunia01_unigene00000635	2.17095	2.9011	2.55461	NA	NA	NA	XP_009802348	2e-133	PREDICTED: uncharacterized protein LOC104247899 [Nicotiana sylvestris]
Petunia01_unigene00000636	5.93563	4.94006	5.06725	AT5G17640.1	2e-101	Protein of unknown function (DUF1005)	XP_016468950	1e-142	PREDICTED: uncharacterized protein LOC107791401 [Nicotiana tabacum]
Petunia01_unigene00000637	0.511309	1.00693	0.743238	AT5G03860.2	0	MLS, malate synthase	XP_016464464	0	PREDICTED: malate synthase, glyoxysomal [Nicotiana tabacum]
Petunia01_unigene00000638	0.339698	0.358379	0.705407	NA	NA	NA	NA	NA	NA
Petunia01_unigene00000639	9.98455	13.5501	1.88487	AT1G26850.2	0	S-adenosyl-L-methionine-dependent methyltransferases superfamily protein	XP_006366706	0	PREDICTED: probable methyltransferase PMT2 [Solanum tuberosum]
Petunia01_unigene00000640	40.5794	83.4964	134.825	NA	NA	NA	XP_006343311	5e-51	PREDICTED: uncharacterized protein LOC102597380 [Solanum tuberosum]
Petunia01_unigene00000641	4.92167	4.43079	1.40811	AT2G39910.1	4e-108	ARM repeat superfamily protein	XP_009590545	0	PREDICTED: uncharacterized protein At2g39910 isoform X3 [Nicotiana tomentosiformis]
Petunia01_unigene00000642	0.871579	0.367804	0.633463	NA	NA	NA	NA	NA	NA
Petunia01_unigene00000643	1.98913	1.29726	0.638359	NA	NA	NA	NA	NA	NA
Petunia01_unigene00000644	13.6912	5.6052	9.75984	NA	NA	NA	XP_009588183	1e-21	PREDICTED: uncharacterized protein LOC104085765 [Nicotiana tomentosiformis]
Petunia01_unigene00000645	1.45352	6.13384	29.3786	AT3G07300.2	1e-89	NagB/RpiA/CoA transferase-like superfamily protein	XP_015167372	4e-110	PREDICTED: translation initiation factor eIF-2B subunit beta-like [Solanum tuberosum]
Petunia01_unigene00000646	2.23071	1.2133	12.9908	AT5G07610.1	1e-24	F-box family protein	XP_009780933	0	PREDICTED: F-box protein At5g07610-like [Nicotiana sylvestris]
Petunia01_unigene00000647	14.5472	16.3277	6.4612	AT1G33540.1	3e-38	scpl18, serine carboxypeptidase-like 18	NP_001310401	2e-133	serine carboxypeptidase-like 18 precursor [Solanum pennellii]
Petunia01_unigene00000648	0.700203	0.664839	0.181753	NA	NA	NA	NA	NA	NA
Petunia01_unigene00000649	0.583225	0.875091	0.699751	NA	NA	NA	NA	NA	NA
Petunia01_unigene00000650	2.94231	7.29784	3.91533	AT3G60030.1	1e-66	SPL12, squamosa promoter-binding protein-like 12	XP_004239889	3e-147	PREDICTED: squamosa promoter-binding-like protein 1 [Solanum lycopersicum]
Petunia01_unigene00000651	1.9179	0	0.651706	NA	NA	NA	NA	NA	NA
Petunia01_unigene00000652	1.12202	1.18372	4.50457	NA	NA	NA	XP_016454475	4e-49	PREDICTED: ion channel CASTOR-like [Nicotiana tabacum]
Petunia01_unigene00000653	1.13657	3.95694	2.53718	AT3G17510.1	0	CIPK1, SnRK3.16, CBL-interacting protein kinase 1	XP_016513448	0	PREDICTED: CBL-interacting serine/threonine-protein kinase 1-like [Nicotiana tabacum]
Petunia01_unigene00000654	2.33241	3.04229	1.76124	AT2G20495.2	3e-41	FUNCTIONS IN: molecular_function unknown; INVOLVED IN: biological_process unknown; LOCATED IN: cellular_component unknown; CONTAINS InterPro DOMAIN/s: Serine-threonine protein kinase 19 (InterPro:IPR018865); Has 30201 Blast hits to 17322 proteins in 780 species: Archae - 12; Bacteria - 1396; Metazoa - 17338; Fungi - 3422; Plants - 5037; Viruses - 0; Other Eukaryotes - 2996 (source: NCBI BLink).	XP_009597135	2e-57	PREDICTED: serine/threonine-protein kinase 19 homolog isoform X3 [Nicotiana tomentosiformis]
Petunia01_unigene00000655	78.9961	7.31567	1.88177	AT4G04330.1	2e-54	Chaperonin-like RbcX protein	XP_006348157	2e-85	PREDICTED: uncharacterized protein LOC102580857 [Solanum tuberosum]
Petunia01_unigene00000656	6.86575	14.5233	6.53305	AT1G52630.1	0	O-fucosyltransferase family protein	XP_016447365	0	PREDICTED: uncharacterized protein At1g04910-like isoform X1 [Nicotiana tabacum]
Petunia01_unigene00000657	4.26997	19.4252	11.9703	AT3G46920.1	0	Protein kinase superfamily protein with octicosapeptide/Phox/Bem1p domain	XP_006359531	0	PREDICTED: uncharacterized protein LOC102591396 [Solanum tuberosum]
Petunia01_unigene00000658	3.53068	11.2021	1.35772	AT1G76040.2	9e-127	CPK29, calcium-dependent protein kinase 29	XP_016514161	9e-146	PREDICTED: calcium-dependent protein kinase 29-like [Nicotiana tabacum]
Petunia01_unigene00000659	3.95125	6.28189	3.12936	AT5G43500.2	6e-131	ATARP9, ARP9, actin-related protein 9	XP_016465618	2e-177	PREDICTED: actin-related protein 9-like [Nicotiana tabacum]
Petunia01_unigene00000660	0.0479909	2.18722	0.0199313	NA	NA	NA	XP_016490414	7e-77	PREDICTED: uncharacterized protein LOC107810183 [Nicotiana tabacum]
Petunia01_unigene00000661	0.177214	0.0934798	1.28799	NA	NA	NA	XP_016504136	5e-30	PREDICTED: uncharacterized protein LOC107822148, partial [Nicotiana tabacum]
Petunia01_unigene00000662	10.6052	10.3776	8.80896	AT3G13070.1	4e-32	CBS domain-containing protein / transporter associated domain-containing protein	XP_009777493	3e-61	PREDICTED: putative DUF21 domain-containing protein At3g13070, chloroplastic [Nicotiana sylvestris]
Petunia01_unigene00000663	0.196214	0.414008	0.325961	NA	NA	NA	NA	NA	NA
Petunia01_unigene00000664	0.392037	1.4338	0.75982	AT1G51560.1	2e-19	Pyridoxamine 5'-phosphate oxidase family protein	XP_009592726	3e-19	PREDICTED: uncharacterized protein LOC104089511 isoform X1 [Nicotiana tomentosiformis]
Petunia01_unigene00000665	13.485	21.2814	12.9655	AT3G07180.1	2e-110	GPI transamidase component PIG-S-related	XP_006340007	1e-180	PREDICTED: GPI transamidase component PIG-S [Solanum tuberosum]
Petunia01_unigene00000666	10.3752	15.0153	9.00461	AT5G15610.2	0	Proteasome component (PCI) domain protein	XP_016496535	0	PREDICTED: eukaryotic translation initiation factor 3 subunit M-like isoform X1 [Nicotiana tabacum]
Petunia01_unigene00000667	3.02214	4.99507	2.99141	AT1G62830.1	0	LDL1, SWP1, ATSWP1, ATLSD1, LSD1, LSD1-like 1	XP_016545339	0	PREDICTED: lysine-specific histone demethylase 1 homolog 1 [Capsicum annuum]
Petunia01_unigene00000668	10.1093	10.9574	9.63401	AT4G23160.1	7e-92	CRK8, cysteine-rich RLK (RECEPTOR-like protein kinase) 8	XP_015084421	0	PREDICTED: LOW QUALITY PROTEIN: retrovirus-related Pol polyprotein from transposon TNT 1-94 [Solanum pennellii]
Petunia01_unigene00000669	1.63669	0.490159	0.548178	ATMG00220.1	0	COB, apocytochrome b	YP_717171	0	apocytochrome b (mitochondrion) [Brassica napus]
Petunia01_unigene00000670	6.51745	11.4951	0.13881	NA	NA	NA	NA	NA	NA
Petunia01_unigene00000671	0.482139	0.406923	0.400478	NA	NA	NA	NA	NA	NA
Petunia01_unigene00000672	0	0.220878	1.30428	NA	NA	NA	XP_016454997	3e-41	PREDICTED: uncharacterized protein LOC107779154 [Nicotiana tabacum]
Petunia01_unigene00000673	15.009	2.24117	0.191798	NA	NA	NA	XP_009775736	3e-20	PREDICTED: adenylate kinase 5, chloroplastic [Nicotiana sylvestris]
Petunia01_unigene00000674	3.63074	4.40497	11.0265	AT5G53050.1	7e-127	alpha/beta-Hydrolases superfamily protein	XP_016433891	4e-172	PREDICTED: putative aminoacrylate hydrolase RutD isoform X2 [Nicotiana tabacum]
Petunia01_unigene00000675	0.06653	0.30883	0.66314	NA	NA	NA	NA	NA	NA
Petunia01_unigene00000676	1.24377	2.33806	0.516557	AT4G22970.1	0	RSW4, AESP, ESP, homolog of separase	XP_009777791	0	PREDICTED: separase isoform X1 [Nicotiana sylvestris]
Petunia01_unigene00000677	11.7451	1.82605	0.199681	AT5G67090.1	8e-165	Subtilisin-like serine endopeptidase family protein	XP_009771925	0	PREDICTED: subtilisin-like protease [Nicotiana sylvestris]
Petunia01_unigene00000678	2.33285	2.25846	2.10871	AT3G06240.1	4e-19	F-box family protein	XP_016481235	1e-77	PREDICTED: F-box/kelch-repeat protein At3g06240-like [Nicotiana tabacum]
Petunia01_unigene00000679	0.579644	0.58706	0.337028	NA	NA	NA	NA	NA	NA
Petunia01_unigene00000680	3.69172	3.47531	2.90133	NA	NA	NA	XP_006352585	2e-40	PREDICTED: uncharacterized protein LOC102588593 [Solanum tuberosum]
Petunia01_unigene00000681	1.59189	0	0.413208	AT5G60900.1	5e-107	RLK1, receptor-like protein kinase 1	XP_009601051	0	PREDICTED: G-type lectin S-receptor-like serine/threonine-protein kinase RLK1 [Nicotiana tomentosiformis]
Petunia01_unigene00000682	1.05452	1.33501	0.554744	AT4G32700.2	0	helicases;ATP-dependent helicases;nucleic acid binding;ATP binding;DNA-directed DNA polymerases;DNA binding	XP_009616203	0	PREDICTED: helicase and polymerase-containing protein TEBICHI isoform X1 [Nicotiana tomentosiformis]
Petunia01_unigene00000683	0	0	1.34102	NA	NA	NA	NA	NA	NA
Petunia01_unigene00000684	0.712538	0.751723	0.813799	NA	NA	NA	NA	NA	NA
Petunia01_unigene00000685	0.53216	0.523997	0.540255	NA	NA	NA	NA	NA	NA
Petunia01_unigene00000686	6.65923	17.0331	8.63567	AT5G64680.2	2e-22	unknown protein; FUNCTIONS IN: molecular_function unknown; INVOLVED IN: biological_process unknown; LOCATED IN: nucleolus; EXPRESSED IN: 23 plant structures; EXPRESSED DURING: 13 growth stages; Has 1807 Blast hits to 1807 proteins in 277 species: Archae - 0; Bacteria - 0; Metazoa - 736; Fungi - 347; Plants - 385; Viruses - 0; Other Eukaryotes - 339 (source: NCBI BLink).	XP_009618547	6e-104	PREDICTED: mediator-associated protein 2 [Nicotiana tomentosiformis]
Petunia01_unigene00000687	1.1101	2.42748	2.64051	AT4G23660.2	8e-103	AtPPT1, PPT1, polyprenyltransferase 1	XP_009593483	5e-156	PREDICTED: 4-hydroxybenzoate geranyltransferase 2 [Nicotiana tomentosiformis]
Petunia01_unigene00000688	54.356	9.44892	0.320665	AT5G58260.1	7e-86	oxidoreductases, acting on NADH or NADPH, quinone or similar compound as acceptor	XP_016491329	1e-132	PREDICTED: NAD(P)H-quinone oxidoreductase subunit N, chloroplastic-like [Nicotiana tabacum]
Petunia01_unigene00000689	76.3472	100.195	94.0023	NA	NA	NA	NA	NA	NA
Petunia01_unigene00000690	1.12282	0.651511	0.874353	NA	NA	NA	NA	NA	NA
Petunia01_unigene00000691	5.60743	6.77031	4.72238	AT5G49820.1	1e-57	EMB1879, RUS6, Protein of unknown function, DUF647	XP_009781135	6e-103	PREDICTED: UPF0420 protein C16orf58 homolog isoform X2 [Nicotiana sylvestris]
Petunia01_unigene00000692	2.9064	2.04416	38.992	AT1G31940.1	2e-33	unknown protein; LOCATED IN: plasma membrane; EXPRESSED IN: 22 plant structures; EXPRESSED DURING: 13 growth stages; BEST Arabidopsis thaliana protein match is: unknown protein (TAIR:AT2G35585.1); Has 67 Blast hits to 67 proteins in 17 species: Archae - 0; Bacteria - 0; Metazoa - 0; Fungi - 0; Plants - 67; Viruses - 0; Other Eukaryotes - 0 (source: NCBI BLink).	XP_006361283	6e-151	PREDICTED: F-box protein At5g03100-like [Solanum tuberosum]
Petunia01_unigene00000693	1.06977	0.902883	0.592389	NA	NA	NA	NA	NA	NA
Petunia01_unigene00000694	1.5119	0.0911453	1.88374	NA	NA	NA	NA	NA	NA
Petunia01_unigene00000695	0.395973	0.877274	1.11006	NA	NA	NA	NA	NA	NA
Petunia01_unigene00000696	0	0.52243	0.661058	NA	NA	NA	NA	NA	NA
Petunia01_unigene00000697	0.411165	0.902255	1.53686	NA	NA	NA	NA	NA	NA
Petunia01_unigene00000698	0.364725	2.10348	0.0504918	AT5G48390.1	0	ATZIP4, Tetratricopeptide repeat (TPR)-like superfamily protein	XP_016452948	0	PREDICTED: TPR repeat-containing protein ZIP4-like [Nicotiana tabacum]
Petunia01_unigene00000699	0.53537	0	0.370578	NA	NA	NA	NA	NA	NA
Petunia01_unigene00000700	0.180087	0.227988	0.29917	NA	NA	NA	NA	NA	NA
Petunia01_unigene00000701	0.874263	0.778866	0.685843	NA	NA	NA	NA	NA	NA
Petunia01_unigene00000702	0.83699	0.777057	0.347614	NA	NA	NA	NA	NA	NA
Petunia01_unigene00000703	0.133601	1.52224	0.110973	NA	NA	NA	XP_015075452	6e-143	PREDICTED: uncharacterized protein LOC107019476 [Solanum pennellii]
Petunia01_unigene00000704	0.372769	0.0262179	2.06422	NA	NA	NA	XP_016451422	0	PREDICTED: putative E3 ubiquitin-protein ligase LIN-2 isoform X1 [Nicotiana tabacum]
Petunia01_unigene00000705	0.194664	0.73933	1.05101	NA	NA	NA	XP_011459083	3e-40	PREDICTED: LOW QUALITY PROTEIN: dehydrin COR47-like [Fragaria vesca subsp. vesca]
Petunia01_unigene00000706	1.09941	0.548304	0.373583	NA	NA	NA	XP_016444988	1e-84	PREDICTED: uncharacterized protein LOC107770220 [Nicotiana tabacum]
Petunia01_unigene00000707	33.9789	22.5469	23.4063	NA	NA	NA	NA	NA	NA
Petunia01_unigene00000708	162.867	344.532	116.273	AT5G09500.1	1e-84	Ribosomal protein S19 family protein	XP_009614937	4e-90	PREDICTED: 40S ribosomal protein S15-like [Nicotiana tomentosiformis]
Petunia01_unigene00000709	77.3586	143.992	75.3305	AT5G09500.1	3e-84	Ribosomal protein S19 family protein	XP_009611798	3e-100	PREDICTED: 40S ribosomal protein S15 [Nicotiana tomentosiformis]
Petunia01_unigene00000710	733.227	308.319	14.0851	AT2G05100.1	2e-175	LHCB2.1, LHCB2, photosystem II light harvesting complex gene 2.1	XP_009802594	0	PREDICTED: chlorophyll a-b binding protein 36, chloroplastic [Nicotiana sylvestris]
Petunia01_unigene00000711	409.882	96.7178	17.6245	NA	NA	NA	XP_016568387	9e-96	PREDICTED: uncharacterized protein LOC107866890 [Capsicum annuum]
Petunia01_unigene00000712	5.70006	9.62164	4.65008	AT5G63940.1	0	Protein kinase protein with adenine nucleotide alpha hydrolases-like domain	XP_009628102	0	PREDICTED: probable receptor-like serine/threonine-protein kinase At5g57670 [Nicotiana tomentosiformis]
Petunia01_unigene00000713	714.038	120.719	11.481	AT1G70830.5	5e-30	MLP28, MLP-like protein 28	XP_006361655	5e-66	PREDICTED: kirola-like [Solanum tuberosum]
Petunia01_unigene00000714	173.611	211.14	222.638	AT5G59890.1	4e-83	ADF4, ATADF4, actin depolymerizing factor 4	XP_009801697	1e-88	PREDICTED: actin-depolymerizing factor 2-like [Nicotiana sylvestris]
Petunia01_unigene00000715	554.166	159.887	4.25443	AT1G61520.3	8e-137	LHCA3, photosystem I light harvesting complex gene 3	XP_009631536	3e-148	PREDICTED: chlorophyll a-b binding protein 8, chloroplastic [Nicotiana tomentosiformis]
Petunia01_unigene00000716	1804.17	371.745	11.6997	AT1G61520.3	9e-149	LHCA3, photosystem I light harvesting complex gene 3	XP_004248217	8e-156	PREDICTED: chlorophyll a-b binding protein 8, chloroplastic-like [Solanum lycopersicum]
Petunia01_unigene00000717	11.7203	0.803718	7.72735	AT3G45600.1	4e-126	TET3, tetraspanin3	XP_009592641	1e-166	PREDICTED: tetraspanin-3-like [Nicotiana tomentosiformis]
Petunia01_unigene00000718	112.313	300.001	132.467	AT2G32060.2	6e-50	Ribosomal protein L7Ae/L30e/S12e/Gadd45 family protein	XP_006350545	3e-64	PREDICTED: 40S ribosomal protein S12-like isoform X2 [Solanum tuberosum]
Petunia01_unigene00000719	13.9347	21.4713	29.6979	AT5G14540.1	3e-54	Protein of unknown function (DUF1421)	XP_006341319	4e-137	PREDICTED: putative uncharacterized protein DDB_G0294196 [Solanum tuberosum]
Petunia01_unigene00000720	511.145	26.3654	4.21652	AT4G03070.1	5e-42	AOP1, AOP, AOP1.1, 2-oxoglutarate (2OG) and Fe(II)-dependent oxygenase superfamily protein	XP_016549706	6e-70	PREDICTED: probable 2-oxoglutarate-dependent dioxygenase AOP1 [Capsicum annuum]
Petunia01_unigene00000721	2497.28	413.868	15.9915	AT3G50820.1	0	PSBO2, PSBO-2, OEC33, photosystem II subunit O-2	XP_016491746	0	PREDICTED: oxygen-evolving enhancer protein 1, chloroplastic-like [Nicotiana tabacum]
Petunia01_unigene00000722	8264.96	1558.96	848.912	NA	NA	NA	XP_015389999	5e-111	PREDICTED: uncharacterized protein LOC107178872 [Citrus sinensis]
Petunia01_unigene00000723	51.8514	25.2475	8.48132	AT3G45600.1	1e-145	TET3, tetraspanin3	XP_016548729	0	PREDICTED: tetraspanin-3-like [Capsicum annuum]
Petunia01_unigene00000724	45.3536	18.7445	2.03895	AT3G11945.1	2e-178	PDS2, ATHST, HST, homogentisate prenyltransferase	XP_004234750	0	PREDICTED: homogentisate solanesyltransferase, chloroplastic [Solanum lycopersicum]
Petunia01_unigene00000725	35.7458	63.3054	34.9332	AT3G11710.1	0	ATKRS-1, lysyl-tRNA synthetase 1	XP_009588391	0	PREDICTED: lysine--tRNA ligase-like [Nicotiana tomentosiformis]
Petunia01_unigene00000726	14.1576	11.5222	12.0747	NA	NA	NA	XP_009606572	2e-23	PREDICTED: protein NIM1-INTERACTING 2 [Nicotiana tomentosiformis]
Petunia01_unigene00000727	68.2874	106.842	4.27898	AT1G15690.1	0	AVP1, ATAVP3, AVP-3, AtVHP1;1, Inorganic H pyrophosphatase family protein	XP_016452026	0	PREDICTED: pyrophosphate-energized vacuolar membrane proton pump-like [Nicotiana tabacum]
Petunia01_unigene00000728	33.0474	76.8813	105.301	AT3G15730.1	0	PLDALPHA1, PLD, phospholipase D alpha 1	XP_009799917	0	PREDICTED: phospholipase D alpha 1 [Nicotiana sylvestris]
Petunia01_unigene00000729	289.63	105.07	161.417	NA	NA	NA	NA	NA	NA
Petunia01_unigene00000730	520.588	115.816	2.53292	AT2G05100.1	1e-175	LHCB2.1, LHCB2, photosystem II light harvesting complex gene 2.1	XP_016468414	0	PREDICTED: chlorophyll a-b binding protein 36, chloroplastic-like [Nicotiana tabacum]
Petunia01_unigene00000731	56.6113	146.217	3567.3	AT1G22410.1	0	Class-II DAHP synthetase family protein	XP_006363279	0	PREDICTED: phospho-2-dehydro-3-deoxyheptonate aldolase 1, chloroplastic isoform X1 [Solanum tuberosum]
Petunia01_unigene00000732	830.503	200.551	165.557	AT1G52820.1	7e-50	2-oxoglutarate (2OG) and Fe(II)-dependent oxygenase superfamily protein	XP_016554102	2e-94	PREDICTED: probable 2-oxoglutarate-dependent dioxygenase AOP1 [Capsicum annuum]
Petunia01_unigene00000733	51.4055	90.9209	61.2483	NA	NA	NA	NA	NA	NA
Petunia01_unigene00000734	65.2972	26.6999	2.52548	AT5G44600.1	5e-99	S-adenosyl-L-methionine-dependent methyltransferases superfamily protein	XP_009590732	4e-177	PREDICTED: uncharacterized protein LOC104087865 [Nicotiana tomentosiformis]
Petunia01_unigene00000735	37.9337	75.7835	42.1367	AT3G12260.1	1e-56	LYR family of Fe/S cluster biogenesis protein	XP_009804879	1e-81	PREDICTED: NADH dehydrogenase [ubiquinone] 1 alpha subcomplex subunit 6-like [Nicotiana sylvestris]
Petunia01_unigene00000736	105.038	223.16	75.2837	AT3G27090.1	2e-133	DCD (Development and Cell Death) domain protein	XP_009597100	0	PREDICTED: B2 protein [Nicotiana tomentosiformis]
Petunia01_unigene00000737	2129.92	429.132	27.3757	AT1G67090.1	2e-68	RBCS1A, ribulose bisphosphate carboxylase small chain 1A	XP_016558794	5e-82	PREDICTED: ribulose bisphosphate carboxylase small chain 8B, chloroplastic [Capsicum annuum]
Petunia01_unigene00000738	26.2842	29.4443	55.3456	AT5G46210.1	0	CUL4, ATCUL4, cullin4	XP_009759464	0	PREDICTED: cullin-4 [Nicotiana sylvestris]
Petunia01_unigene00000739	31.6649	70.0932	36.1453	AT4G34110.1	0	PAB2, PABP2, ATPAB2, poly(A) binding protein 2	XP_016495332	0	PREDICTED: polyadenylate-binding protein 2-like [Nicotiana tabacum]
Petunia01_unigene00000740	2975.73	4247.62	2192.7	NA	NA	NA	XP_009606745	3e-26	PREDICTED: metallothionein-like protein type 2 [Nicotiana tomentosiformis]
Petunia01_unigene00000741	46.5429	104.407	90.3546	AT1G53850.2	2e-166	PAE1, 20S proteasome alpha subunit E1	XP_004244803	1e-170	PREDICTED: proteasome subunit alpha type-5 [Solanum lycopersicum]
Petunia01_unigene00000742	13.4304	19.3189	35.6392	AT1G07990.1	0	SIT4 phosphatase-associated family protein	XP_009598803	0	PREDICTED: serine/threonine-protein phosphatase 6 regulatory subunit 3-like isoform X2 [Nicotiana tomentosiformis]
Petunia01_unigene00000743	59.2359	37.5233	11.4164	AT1G75330.1	0	OTC, ornithine carbamoyltransferase	XP_016478353	0	PREDICTED: ornithine carbamoyltransferase, chloroplastic-like [Nicotiana tabacum]
Petunia01_unigene00000744	20.7727	13.4577	3.46304	AT4G31950.1	9e-115	CYP82C3, cytochrome P450, family 82, subfamily C, polypeptide 3	XP_016507832	0	PREDICTED: cytochrome P450 CYP82D47-like [Nicotiana tabacum]
Petunia01_unigene00000745	6.41492	7.6069	2.3445	AT1G21280.1	6e-28	CONTAINS InterPro DOMAIN/s: Retrotransposon gag protein (InterPro:IPR005162); Has 707 Blast hits to 705 proteins in 25 species: Archae - 0; Bacteria - 0; Metazoa - 4; Fungi - 0; Plants - 703; Viruses - 0; Other Eukaryotes - 0 (source: NCBI BLink).	XP_015162894	4e-170	PREDICTED: uncharacterized protein LOC107060070 [Solanum tuberosum]
Petunia01_unigene00000746	16.3169	23.1732	6.34659	AT2G34680.1	0	AIR9, Outer arm dynein light chain 1 protein	XP_009778009	0	PREDICTED: 187-kDa microtubule-associated protein AIR9 isoform X1 [Nicotiana sylvestris]
Petunia01_unigene00000747	4.3914	8.2951	2.73572	AT4G00900.1	0	ECA2, ATECA2, ER-type Ca2+-ATPase 2	XP_016498840	0	PREDICTED: calcium-transporting ATPase, endoplasmic reticulum-type-like [Nicotiana tabacum]
Petunia01_unigene00000748	7679.61	97.4619	2.33676	AT5G38430.1	4e-44	Ribulose bisphosphate carboxylase (small chain) family protein	XP_016570211	2e-52	PREDICTED: ribulose bisphosphate carboxylase small chain 8B, chloroplastic-like [Capsicum annuum]
Petunia01_unigene00000749	2838.12	507.319	20.8496	AT1G55670.1	7e-68	PSAG, photosystem I subunit G	XP_009776685	8e-86	PREDICTED: photosystem I reaction center subunit V, chloroplastic-like [Nicotiana sylvestris]
Petunia01_unigene00000750	4271.89	1660.63	193.71	AT5G54770.1	0	THI1, TZ, THI4, thiazole biosynthetic enzyme, chloroplast (ARA6) (THI1) (THI4)	XP_009774029	0	PREDICTED: thiamine thiazole synthase, chloroplastic [Nicotiana sylvestris]
Petunia01_unigene00000751	2300.9	448.6	5.52798	AT1G12900.1	0	GAPA-2, glyceraldehyde 3-phosphate dehydrogenase A subunit 2	XP_009800449	0	PREDICTED: glyceraldehyde-3-phosphate dehydrogenase A, chloroplastic [Nicotiana sylvestris]
Petunia01_unigene00000752	7.37993	4.78867	4.21848	AT1G67710.1	1e-108	ARR11, response regulator 11	XP_004239497	0	PREDICTED: putative two-component response regulator-like APRR6 [Solanum lycopersicum]
Petunia01_unigene00000753	6.26589	5.97485	4.90436	AT1G50730.1	0	unknown protein; Has 218 Blast hits to 209 proteins in 78 species: Archae - 0; Bacteria - 0; Metazoa - 141; Fungi - 2; Plants - 33; Viruses - 0; Other Eukaryotes - 42 (source: NCBI BLink).	XP_006365949	0	PREDICTED: UPF0505 protein C16orf62 homolog isoform X2 [Solanum tuberosum]
Petunia01_unigene00000754	158.142	605.419	1465.52	AT5G37600.1	0	ATGSR1, GLN1;1, GSR 1, ATGLN1;1, glutamine synthase clone R1	XP_016486815	0	PREDICTED: glutamine synthetase isoform X1 [Nicotiana tabacum]
Petunia01_unigene00000755	39.8568	92.7784	37.5114	AT5G59850.1	3e-81	Ribosomal protein S8 family protein	XP_013716268	3e-79	PREDICTED: 40S ribosomal protein S15a-1 [Brassica napus]
Petunia01_unigene00000756	151.771	269.868	90.8495	AT5G59850.1	2e-88	Ribosomal protein S8 family protein	XP_013458186	2e-86	ribosomal protein S8 [Medicago truncatula]
Petunia01_unigene00000757	12.615	10.0073	6.25453	AT3G23590.1	0	RFR1, MED33A, REF4-related 1	XP_009784277	0	PREDICTED: mediator of RNA polymerase II transcription subunit 33A-like [Nicotiana sylvestris]
Petunia01_unigene00000758	16.7149	29.6424	10.5956	AT4G02010.1	0	Protein kinase superfamily protein	XP_009628907	0	PREDICTED: receptor-like serine/threonine-protein kinase ALE2 [Nicotiana tomentosiformis]
Petunia01_unigene00000759	331.506	116.963	1.60862	AT1G03630.2	0	POR C, PORC, protochlorophyllide oxidoreductase C	XP_009797445	0	PREDICTED: protochlorophyllide reductase, chloroplastic-like [Nicotiana sylvestris]
Petunia01_unigene00000760	26.4771	47.3612	30.4942	AT1G72550.1	0	tRNA synthetase beta subunit family protein	XP_016537362	0	PREDICTED: phenylalanine--tRNA ligase beta subunit, cytoplasmic isoform X1 [Capsicum annuum]
Petunia01_unigene00000761	14.7751	14.3848	8.06898	NA	NA	NA	XP_009615797	8e-25	PREDICTED: mitochondrial import inner membrane translocase subunit TIM22-2-like [Nicotiana tomentosiformis]
Petunia01_unigene00000762	14.6678	24.4963	18.5105	AT1G60070.1	0	Adaptor protein complex AP-1, gamma subunit	XP_009776596	0	PREDICTED: AP-1 complex subunit gamma-2-like [Nicotiana sylvestris]
Petunia01_unigene00000763	1555.77	293.969	11.7209	AT1G29930.1	8e-36	CAB1, AB140, CAB140, LHCB1.3, chlorophyll A/B binding protein 1	XP_009609679	1e-45	PREDICTED: chlorophyll a-b binding protein 7, chloroplastic-like, partial [Nicotiana tomentosiformis]
Petunia01_unigene00000764	47.1012	755.24	8.05891	NA	NA	NA	XP_015059036	2e-22	PREDICTED: proteinase inhibitor type-2 TR8-like [Solanum pennellii]
Petunia01_unigene00000765	6.94724	7.74274	0.739817	AT5G60335.1	2e-53	Thioesterase superfamily protein	XP_009588016	1e-78	PREDICTED: hydroxyacyl-thioester dehydratase type 2, mitochondrial {ECO:0000303|PubMed:17898086} [Nicotiana tomentosiformis]
Petunia01_unigene00000766	14.1063	18.9003	8.66578	AT2G25140.1	0	HSP98.7, CLPB-M, CLPB4, casein lytic proteinase B4	XP_016465671	0	PREDICTED: chaperone protein ClpB4, mitochondrial-like [Nicotiana tabacum]
Petunia01_unigene00000767	100.298	209.236	75.4611	AT5G10360.1	1e-98	EMB3010, RPS6B, Ribosomal protein S6e	XP_009622898	5e-101	PREDICTED: 40S ribosomal protein S6 [Nicotiana tomentosiformis]
Petunia01_unigene00000768	38.4886	107.278	61.7687	AT5G60390.3	1e-54	GTP binding Elongation factor Tu family protein	XP_006307730	6e-59	hypothetical protein CARUB_v100096370mg, partial [Capsella rubella]
Petunia01_unigene00000769	2990.49	1132.76	24.8887	AT3G27690.1	5e-77	LHCB2.4, LHCB2.3, LHCB2, photosystem II light harvesting complex gene 2.3	XP_009790937	2e-83	PREDICTED: chlorophyll a-b binding protein 40, chloroplastic-like, partial [Nicotiana sylvestris]
Petunia01_unigene00000770	1142.34	232.258	6.20438	AT5G64040.1	3e-57	PSAN, photosystem I reaction center subunit PSI-N, chloroplast, putative / PSI-N, putative (PSAN)	XP_009772436	5e-68	PREDICTED: photosystem I reaction center subunit N, chloroplastic [Nicotiana sylvestris]
Petunia01_unigene00000771	189.282	467.905	135.795	AT1G07930.2	4e-32	GTP binding Elongation factor Tu family protein	XP_016438869	3e-33	PREDICTED: elongation factor 1-alpha-like, partial [Nicotiana tabacum]
Petunia01_unigene00000772	15.3467	31.3168	33.3528	AT5G15050.1	1e-141	Core-2/I-branching beta-1,6-N-acetylglucosaminyltransferase family protein	XP_009795975	7e-161	PREDICTED: xylosyltransferase 1-like [Nicotiana sylvestris]
Petunia01_unigene00000773	258.525	34.1886	21.2145	AT5G04140.1	0	GLU1, GLS1, GLUS, FD-GOGAT, glutamate synthase 1	XP_009794669	0	PREDICTED: ferredoxin-dependent glutamate synthase, chloroplastic [Nicotiana sylvestris]
Petunia01_unigene00000774	47.1669	113.128	78.1349	NA	NA	NA	NA	NA	NA
Petunia01_unigene00000775	5.88641	5.61611	3.34819	AT1G13570.1	4e-41	F-box/RNI-like superfamily protein	XP_016443484	2e-121	PREDICTED: F-box/FBD/LRR-repeat protein At1g13570-like [Nicotiana tabacum]
Petunia01_unigene00000776	551.175	123.825	2.16714	AT3G26650.1	0	GAPA, GAPA-1, glyceraldehyde 3-phosphate dehydrogenase A subunit	XP_009800449	0	PREDICTED: glyceraldehyde-3-phosphate dehydrogenase A, chloroplastic [Nicotiana sylvestris]
Petunia01_unigene00000777	8.48564	14.6899	11.0532	AT1G22930.1	0	T-complex protein 11	XP_009791140	0	PREDICTED: uncharacterized protein LOC104238480 [Nicotiana sylvestris]
Petunia01_unigene00000778	114.934	23.8995	4.89577	AT5G55220.1	2e-173	trigger factor type chaperone family protein	XP_016503893	0	PREDICTED: trigger factor-like protein TIG, Chloroplastic [Nicotiana tabacum]
Petunia01_unigene00000779	484.941	144.064	39.4106	AT3G63490.1	9e-146	Ribosomal protein L1p/L10e family	XP_009625859	3e-175	PREDICTED: 50S ribosomal protein L1, chloroplastic [Nicotiana tomentosiformis]
Petunia01_unigene00000780	983.106	168.852	11.0029	AT4G01150.1	1e-65	unknown protein; FUNCTIONS IN: molecular_function unknown; INVOLVED IN: biological_process unknown; LOCATED IN: thylakoid, chloroplast thylakoid membrane, chloroplast, plastoglobule, chloroplast envelope; EXPRESSED IN: 23 plant structures; EXPRESSED DURING: 14 growth stages; BEST Arabidopsis thaliana protein match is: unknown protein (TAIR:AT4G38100.1); Has 323 Blast hits to 323 proteins in 59 sp…	XP_009614370	2e-89	PREDICTED: protein CURVATURE THYLAKOID 1A, chloroplastic [Nicotiana tomentosiformis]
Petunia01_unigene00000781	48.695	13.7561	1.33711	AT4G01150.1	8e-49	unknown protein; FUNCTIONS IN: molecular_function unknown; INVOLVED IN: biological_process unknown; LOCATED IN: thylakoid, chloroplast thylakoid membrane, chloroplast, plastoglobule, chloroplast envelope; EXPRESSED IN: 23 plant structures; EXPRESSED DURING: 14 growth stages; BEST Arabidopsis thaliana protein match is: unknown protein (TAIR:AT4G38100.1); Has 323 Blast hits to 323 proteins in 59 sp…	XP_006358648	1e-68	PREDICTED: protein CURVATURE THYLAKOID 1A, chloroplastic-like [Solanum tuberosum]
Petunia01_unigene00000782	8.95902	6.62636	1.00022	AT3G25070.1	4e-34	RIN4, RPM1 interacting protein 4	XP_009610383	5e-129	PREDICTED: RPM1-interacting protein 4 isoform X2 [Nicotiana tomentosiformis]
Petunia01_unigene00000783	13.8726	9.23023	28.9488	AT4G34030.1	0	MCCB, 3-methylcrotonyl-CoA carboxylase	XP_009630978	0	PREDICTED: methylcrotonoyl-CoA carboxylase beta chain, mitochondrial [Nicotiana tomentosiformis]
Petunia01_unigene00000784	44.0338	60.5588	2.24709	AT5G25880.1	0	ATNADP-ME3, NADP-ME3, NADP-malic enzyme 3	XP_010325074	0	PREDICTED: NADP-dependent malic enzyme-like isoform X1 [Solanum lycopersicum]
Petunia01_unigene00000785	34.1499	84.4459	49.8997	NA	NA	NA	NA	NA	NA
Petunia01_unigene00000786	48.5981	24.1637	13.9935	AT3G01860.2	8e-19	unknown protein; FUNCTIONS IN: molecular_function unknown; INVOLVED IN: response to cadmium ion; EXPRESSED IN: 24 plant structures; EXPRESSED DURING: 13 growth stages; BEST Arabidopsis thaliana protein match is: unknown protein (TAIR:AT3G27210.1); Has 64 Blast hits to 64 proteins in 13 species: Archae - 0; Bacteria - 0; Metazoa - 5; Fungi - 0; Plants - 59; Viruses - 0; Other Eukaryotes - 0 (sourc…	XP_009603105	7e-74	PREDICTED: uncharacterized protein At3g27210 [Nicotiana tomentosiformis]
Petunia01_unigene00000787	3404.04	648.754	33.4057	AT1G31330.1	7e-95	PSAF, photosystem I subunit F	XP_009780876	1e-112	PREDICTED: photosystem I reaction center subunit III, chloroplastic-like [Nicotiana sylvestris]
Petunia01_unigene00000788	1543.11	24.1775	0.158104	AT5G20630.1	4e-83	GLP3, GLP3A, GLP3B, ATGER3, GER3, germin 3	XP_009784907	4e-116	PREDICTED: auxin-binding protein ABP19a-like [Nicotiana sylvestris]
Petunia01_unigene00000789	2.12691	2.99183	1.64048	AT3G63290.1	2e-110	2-oxoglutarate (2OG) and Fe(II)-dependent oxygenase superfamily protein	XP_016498116	0	PREDICTED: uncharacterized protein LOC107816885 [Nicotiana tabacum]
Petunia01_unigene00000790	15.6396	7.60419	3.81248	AT2G38025.1	1e-23	Cysteine proteinases superfamily protein	XP_006363069	5e-39	PREDICTED: OTU domain-containing protein At3g57810 [Solanum tuberosum]
Petunia01_unigene00000791	9.62386	20.3859	0.862082	AT5G14370.1	8e-19	CCT motif family protein	XP_009590839	1e-36	PREDICTED: zinc finger protein CONSTANS-LIKE 16-like [Nicotiana tomentosiformis]
Petunia01_unigene00000792	103.983	222.191	76.2908	AT2G47610.1	6e-141	Ribosomal protein L7Ae/L30e/S12e/Gadd45 family protein	XP_009793602	2e-152	PREDICTED: 60S ribosomal protein L7a-2 [Nicotiana sylvestris]
Petunia01_unigene00000793	100.409	262.609	37.3083	AT2G47610.1	3e-139	Ribosomal protein L7Ae/L30e/S12e/Gadd45 family protein	XP_009793602	4e-151	PREDICTED: 60S ribosomal protein L7a-2 [Nicotiana sylvestris]
Petunia01_unigene00000794	15.9457	32.019	57.1187	AT5G60850.1	2e-30	OBP4, OBF binding protein 4	XP_004241613	5e-76	PREDICTED: dof zinc finger protein DOF5.4 [Solanum lycopersicum]
Petunia01_unigene00000795	7.92533	19.4507	5.41365	AT4G25340.1	3e-99	FKBP53, ATFKBP53, FK506 BINDING PROTEIN 53	XP_009594263	0	PREDICTED: peptidyl-prolyl cis-trans isomerase FKBP53 isoform X2 [Nicotiana tomentosiformis]
Petunia01_unigene00000796	51.9127	76.094	14.2464	AT5G62880.1	4e-122	ARAC10, ATRAC10, ATROP11, RAC10, RAC-like 10	XP_010318919	9e-136	PREDICTED: rac-like GTP-binding protein 3 isoform X1 [Solanum lycopersicum]
Petunia01_unigene00000797	173.091	26.5572	21.1539	AT1G43670.1	0	Inositol monophosphatase family protein	XP_016487225	0	PREDICTED: fructose-1,6-bisphosphatase, cytosolic [Nicotiana tabacum]
Petunia01_unigene00000798	344.252	87.6029	11.0729	AT1G05190.1	3e-116	emb2394, Ribosomal protein L6 family	XP_004252860	2e-140	PREDICTED: 50S ribosomal protein L6, chloroplastic [Solanum lycopersicum]
Petunia01_unigene00000799	12.4183	9.27791	41.3201	AT1G19835.2	0	Plant protein of unknown function (DUF869)	XP_009590333	0	PREDICTED: filament-like plant protein 4 [Nicotiana tomentosiformis]
Petunia01_unigene00000800	48.2747	55.9916	31.5319	AT2G32520.1	1e-129	alpha/beta-Hydrolases superfamily protein	XP_016436672	3e-175	PREDICTED: protein usf-like [Nicotiana tabacum]
Petunia01_unigene00000801	2761.95	105.215	19.031	NA	NA	NA	XP_003616487	3e-134	signal anchor, putative [Medicago truncatula]
Petunia01_unigene00000802	9.79401	6.32439	11.2746	AT5G14930.2	1e-42	SAG101, senescence-associated gene 101	XP_009764370	4e-149	PREDICTED: senescence-associated carboxylesterase 101-like isoform X2 [Nicotiana sylvestris]
Petunia01_unigene00000803	988.886	305.488	4.09825	AT1G15820.1	6e-135	LHCB6, CP24, light harvesting complex photosystem II subunit 6	XP_016513580	3e-148	PREDICTED: chlorophyll a-b binding protein CP24 10A, chloroplastic [Nicotiana tabacum]
Petunia01_unigene00000804	932.012	129.205	7.64899	AT1G32060.1	0	PRK, phosphoribulokinase	XP_009613160	0	PREDICTED: phosphoribulokinase, chloroplastic-like [Nicotiana tomentosiformis]
Petunia01_unigene00000805	2.4283	1.90813	2.81687	NA	NA	NA	NA	NA	NA
Petunia01_unigene00000806	44.4036	59.7065	40.2173	AT4G19210.1	0	ATRLI2, RLI2, RNAse l inhibitor protein 2	XP_009770923	0	PREDICTED: ABC transporter E family member 2 [Nicotiana sylvestris]
Petunia01_unigene00000807	78.1596	167.153	50.0763	AT5G16450.2	3e-100	Ribonuclease E inhibitor RraA/Dimethylmenaquinone methyltransferase	XP_016572574	9e-112	PREDICTED: putative 4-hydroxy-4-methyl-2-oxoglutarate aldolase 2 [Capsicum annuum]
Petunia01_unigene00000808	2351.69	459.141	39.3739	AT4G12800.1	2e-100	PSAL, photosystem I subunit l	XP_016491148	2e-112	PREDICTED: photosystem I reaction center subunit XI, chloroplastic-like [Nicotiana tabacum]
Petunia01_unigene00000809	5.93211	11.3861	1.70869	AT5G10080.1	9e-125	Eukaryotic aspartyl protease family protein	XP_009606652	0	PREDICTED: aspartic proteinase-like protein 1 isoform X2 [Nicotiana tomentosiformis]
Petunia01_unigene00000810	15.0483	15.942	2.96212	AT5G16000.1	0	NIK1, NSP-interacting kinase 1	XP_016548068	0	PREDICTED: protein NSP-INTERACTING KINASE 1-like [Capsicum annuum]
Petunia01_unigene00000811	2019.73	554.609	23.1424	AT3G61470.1	3e-139	LHCA2, photosystem I light harvesting complex gene 2	XP_006352516	9e-169	PREDICTED: chlorophyll a-b binding protein 7, chloroplastic [Solanum tuberosum]
Petunia01_unigene00000812	85.6539	50.7953	65.9938	AT1G09130.2	2e-164	ATP-dependent caseinolytic (Clp) protease/crotonase family protein	XP_009626019	0	PREDICTED: ATP-dependent Clp protease proteolytic subunit-related protein 3, chloroplastic [Nicotiana tomentosiformis]
Petunia01_unigene00000813	4242.98	142.762	24.0299	NA	NA	NA	XP_003627937	3e-68	hypothetical protein MTR_8g040260 [Medicago truncatula]
Petunia01_unigene00000814	41.3178	19.9892	13.6882	AT5G02130.1	3e-90	NDP1, Tetratricopeptide repeat (TPR)-like superfamily protein	XP_009782528	2e-174	PREDICTED: uncharacterized protein LOC104231264 [Nicotiana sylvestris]
Petunia01_unigene00000815	14.0454	23.3381	28.5035	AT3G19420.1	0	ATPEN2, PEN2, PTEN 2	XP_009606825	0	PREDICTED: phosphatidylinositol 3,4,5-trisphosphate 3-phosphatase and dual-specificity protein phosphatase PTEN [Nicotiana tomentosiformis]
Petunia01_unigene00000816	6.27438	7.56506	5.9562	NA	NA	NA	NA	NA	NA
Petunia01_unigene00000817	4.28296	8.50984	6.52217	NA	NA	NA	NA	NA	NA
Petunia01_unigene00000818	38.1118	50.2927	99.2531	AT1G72710.1	0	CKL2, casein kinase 1-like protein 2	XP_006342964	0	PREDICTED: casein kinase I isoform delta-like [Solanum tuberosum]
Petunia01_unigene00000819	230.577	7.72514	1.28577	ATCG00490.1	0	RBCL, ribulose-bisphosphate carboxylases	YP_004891612	0	rbcL gene product (chloroplast) [Nicotiana undulata]
Petunia01_unigene00000820	47.785	39.0872	84.4804	AT5G62810.1	2e-102	PEX14, ATPEX14, PED2, peroxin 14	XP_016441293	0	PREDICTED: peroxisomal membrane protein PEX14-like isoform X3 [Nicotiana tabacum]
Petunia01_unigene00000821	13.2952	17.5597	65.3327	AT5G62810.1	2e-73	PEX14, ATPEX14, PED2, peroxin 14	XP_016454841	0	PREDICTED: peroxisomal membrane protein PEX14-like isoform X2 [Nicotiana tabacum]
Petunia01_unigene00000822	16.0507	17.5624	32.4734	AT4G14340.1	0	CKI1, CKL11, casein kinase I	XP_009771286	0	PREDICTED: casein kinase I-like [Nicotiana sylvestris]
Petunia01_unigene00000823	35.6974	53.4901	205.26	NA	NA	NA	XP_016472691	3e-61	PREDICTED: uncharacterized protein LOC107794690 [Nicotiana tabacum]
Petunia01_unigene00000824	0.906765	0.87785	3.94314	AT4G23160.1	7e-47	CRK8, cysteine-rich RLK (RECEPTOR-like protein kinase) 8	XP_010646662	0	PREDICTED: retrovirus-related Pol polyprotein from transposon TNT 1-94 isoform X1 [Vitis vinifera]
Petunia01_unigene00000825	50.6311	112.255	36.522	AT5G05010.2	2e-143	clathrin adaptor complexes medium subunit family protein	XP_009598685	0	PREDICTED: coatomer subunit delta-like [Nicotiana tomentosiformis]
Petunia01_unigene00000826	29.4544	64.1762	26.85	AT5G37020.1	0	ARF8, ATARF8, auxin response factor 8	XP_009789648	0	PREDICTED: auxin response factor 8-like [Nicotiana sylvestris]
Petunia01_unigene00000827	97.4141	48.5406	10.1944	AT2G40840.1	0	DPE2, disproportionating enzyme 2	XP_009624651	0	PREDICTED: 4-alpha-glucanotransferase DPE2 [Nicotiana tomentosiformis]
Petunia01_unigene00000828	3531.26	1036.57	25.8663	AT2G05100.1	1e-175	LHCB2.1, LHCB2, photosystem II light harvesting complex gene 2.1	XP_009618965	0	PREDICTED: chlorophyll a-b binding protein 36, chloroplastic-like [Nicotiana tomentosiformis]
Petunia01_unigene00000829	0	0	0.434855	AT4G23160.1	1e-24	CRK8, cysteine-rich RLK (RECEPTOR-like protein kinase) 8	XP_016471041	6e-67	PREDICTED: uncharacterized mitochondrial protein AtMg00810-like [Nicotiana tabacum]
Petunia01_unigene00000830	235.338	269.183	50.6056	AT1G11680.1	0	CYP51G1, EMB1738, CYP51A2, CYP51, CYTOCHROME P450 51G1	XP_016438816	0	PREDICTED: sterol 14-demethylase-like [Nicotiana tabacum]
Petunia01_unigene00000831	45.9092	21.5831	10.1399	AT3G03710.1	0	RIF10, PNP, polyribonucleotide nucleotidyltransferase, putative	XP_009759527	0	PREDICTED: probable polyribonucleotide nucleotidyltransferase 1, chloroplastic [Nicotiana sylvestris]
Petunia01_unigene00000832	40.194	46.0123	55.613	AT2G23070.1	0	Protein kinase superfamily protein	XP_009618052	0	PREDICTED: casein kinase II subunit alpha-like isoform X1 [Nicotiana tomentosiformis]
Petunia01_unigene00000833	68.6729	134.942	74.8871	AT5G09500.1	1e-84	Ribosomal protein S19 family protein	XP_009611798	6e-101	PREDICTED: 40S ribosomal protein S15 [Nicotiana tomentosiformis]
Petunia01_unigene00000834	174.365	356.878	224.257	AT1G56070.1	8e-73	LOS1, Ribosomal protein S5/Elongation factor G/III/V family protein	XP_016484586	4e-78	PREDICTED: elongation factor 2-like [Nicotiana tabacum]
Petunia01_unigene00000835	92.8408	239.723	153.113	AT1G56070.1	9e-72	LOS1, Ribosomal protein S5/Elongation factor G/III/V family protein	XP_016484586	5e-77	PREDICTED: elongation factor 2-like [Nicotiana tabacum]
Petunia01_unigene00000836	143.396	191.342	144.16	AT5G64570.1	0	XYL4, ATBXL4, beta-D-xylosidase 4	XP_009762535	0	PREDICTED: beta-xylosidase/alpha-L-arabinofuranosidase 2-like [Nicotiana sylvestris]
Petunia01_unigene00000837	31.2416	46.7484	159.629	AT3G04090.1	3e-55	SIP1;1, SIP1A, small and basic intrinsic protein 1A	XP_009769926	1e-109	PREDICTED: aquaporin SIP1-2-like isoform X1 [Nicotiana sylvestris]
Petunia01_unigene00000838	14.9793	2.32888	0	AT4G01935.1	2e-65	unknown protein; FUNCTIONS IN: molecular_function unknown; INVOLVED IN: biological_process unknown; LOCATED IN: chloroplast; Has 37 Blast hits to 37 proteins in 17 species: Archae - 0; Bacteria - 0; Metazoa - 0; Fungi - 0; Plants - 30; Viruses - 0; Other Eukaryotes - 7 (source: NCBI BLink).	XP_009762127	6e-90	PREDICTED: uncharacterized protein LOC104214188 [Nicotiana sylvestris]
Petunia01_unigene00000839	152.083	52.3895	6.98514	AT1G54790.1	0	GDSL-like Lipase/Acylhydrolase superfamily protein	XP_009602454	0	PREDICTED: GDSL esterase/lipase At1g54790 [Nicotiana tomentosiformis]
Petunia01_unigene00000840	38.9745	37.283	92.1297	AT1G72820.1	3e-153	Mitochondrial substrate carrier family protein	XP_016437151	0	PREDICTED: solute carrier family 25 member 44-like [Nicotiana tabacum]
Petunia01_unigene00000841	11.1767	21.5048	14.802	AT3G10530.1	4e-173	Transducin/WD40 repeat-like superfamily protein	XP_009608885	0	PREDICTED: probable U3 small nucleolar RNA-associated protein 7 isoform X1 [Nicotiana tomentosiformis]
Petunia01_unigene00000842	27.2427	32.9226	48.4504	AT3G05545.1	2e-24	RING/U-box superfamily protein	XP_015060312	6e-153	PREDICTED: uncharacterized protein LOC107006215 [Solanum pennellii]
Petunia01_unigene00000843	261.672	458.015	356.579	AT1G35720.1	6e-150	ANNAT1, OXY5, ATOXY5, annexin 1	XP_016569302	0	PREDICTED: annexin D1-like [Capsicum annuum]
Petunia01_unigene00000844	196.378	92.5615	1.35761	AT3G26040.1	2e-49	HXXXD-type acyl-transferase family protein	XP_009769095	6e-147	PREDICTED: vinorine synthase-like [Nicotiana sylvestris]
Petunia01_unigene00000845	1147.26	341.254	31.4668	AT1G56190.1	0	Phosphoglycerate kinase family protein	XP_009763674	0	PREDICTED: phosphoglycerate kinase, chloroplastic [Nicotiana sylvestris]
Petunia01_unigene00000846	111.766	279.286	97.3237	AT4G31985.1	3e-27	Ribosomal protein L39 family protein	XP_012857694	2e-27	PREDICTED: 60S ribosomal protein L39-3 [Erythranthe guttata]
Petunia01_unigene00000847	3.25234	10.4742	18.0573	NA	NA	NA	NA	NA	NA
Petunia01_unigene00000848	2.00809	6.44032	4.92054	NA	NA	NA	NA	NA	NA
Petunia01_unigene00000849	6.29219	1.002	0.0986126	AT2G36690.1	1e-68	2-oxoglutarate (2OG) and Fe(II)-dependent oxygenase superfamily protein	XP_016434658	0	PREDICTED: protein DMR6-LIKE OXYGENASE 2-like [Nicotiana tabacum]
Petunia01_unigene00000850	23.6358	20.6037	13.8646	AT5G13030.1	0	unknown protein; FUNCTIONS IN: molecular_function unknown; INVOLVED IN: biological_process unknown; LOCATED IN: chloroplast; EXPRESSED IN: 23 plant structures; EXPRESSED DURING: 13 growth stages; CONTAINS InterPro DOMAIN/s: Uncharacterised protein family UPF0061 (InterPro:IPR003846); Has 5046 Blast hits to 4997 proteins in 1211 species: Archae - 8; Bacteria - 2327; Metazoa - 120; Fungi - 134; Pla…	XP_009802535	0	PREDICTED: selenoprotein O-like [Nicotiana sylvestris]
Petunia01_unigene00000851	9.01306	31.8494	15.3889	AT3G24550.1	0	ATPERK1, PERK1, proline extensin-like receptor kinase 1	XP_009601165	0	PREDICTED: proline-rich receptor-like protein kinase PERK1 isoform X1 [Nicotiana tomentosiformis]
Petunia01_unigene00000852	11801.5	650.027	34.874	AT5G38410.1	4e-82	Ribulose bisphosphate carboxylase (small chain) family protein	XP_016558794	3e-96	PREDICTED: ribulose bisphosphate carboxylase small chain 8B, chloroplastic [Capsicum annuum]
Petunia01_unigene00000853	20.4943	56.6373	51.0693	NA	NA	NA	NA	NA	NA
Petunia01_unigene00000854	6.11457	3.48345	7.91467	NA	NA	NA	NA	NA	NA
Petunia01_unigene00000855	73.3111	28.9486	30.9933	AT2G47390.1	0	Prolyl oligopeptidase family protein	XP_006349188	0	PREDICTED: probable glutamyl endopeptidase, chloroplastic [Solanum tuberosum]
Petunia01_unigene00000856	1918.21	456.221	18.9749	AT5G01530.1	3e-164	LHCB4.1, light harvesting complex photosystem II	XP_004246325	0	PREDICTED: chlorophyll a-b binding protein CP29.1, chloroplastic [Solanum lycopersicum]
Petunia01_unigene00000857	67.9338	158.249	134.001	AT1G26850.2	0	S-adenosyl-L-methionine-dependent methyltransferases superfamily protein	XP_009761475	0	PREDICTED: probable methyltransferase PMT2 [Nicotiana sylvestris]
Petunia01_unigene00000858	34.7521	89.846	37.1886	AT3G15030.3	4e-80	TCP4, TCP family transcription factor 4	XP_016581164	9e-164	PREDICTED: transcription factor TCP4-like [Capsicum annuum]
Petunia01_unigene00000859	8.06216	8.46597	15.3595	AT1G59820.1	0	ALA3, aminophospholipid ATPase 3	XP_009614354	0	PREDICTED: phospholipid-transporting ATPase 3-like isoform X1 [Nicotiana tomentosiformis]
Petunia01_unigene00000860	1017.53	282.838	10.5765	AT1G51400.1	4e-21	Photosystem II 5 kD protein	XP_016491939	1e-29	PREDICTED: photosystem II 5 kDa protein, chloroplastic-like [Nicotiana tabacum]
Petunia01_unigene00000861	548.282	77.3361	3.25487	AT5G01530.1	1e-148	LHCB4.1, light harvesting complex photosystem II	XP_004246325	9e-169	PREDICTED: chlorophyll a-b binding protein CP29.1, chloroplastic [Solanum lycopersicum]
Petunia01_unigene00000862	775.225	2032.12	272.398	AT2G45180.1	6e-29	Bifunctional inhibitor/lipid-transfer protein/seed storage 2S albumin superfamily protein	XP_009607067	8e-48	PREDICTED: 14 kDa proline-rich protein DC2.15-like [Nicotiana tomentosiformis]
Petunia01_unigene00000863	202.011	229.515	278.367	NA	NA	NA	NA	NA	NA
Petunia01_unigene00000864	370.439	99.3872	26.5919	AT3G15360.1	3e-51	ATHM4, TRX-M4, ATM4, thioredoxin M-type 4	XP_009784750	2e-79	PREDICTED: thioredoxin-like [Nicotiana sylvestris]
Petunia01_unigene00000865	35.5825	75.582	137.459	AT1G08970.2	3e-77	HAP5C, NF-YC9, nuclear factor Y, subunit C9	XP_009791103	2e-112	PREDICTED: nuclear transcription factor Y subunit C-9-like isoform X2 [Nicotiana sylvestris]
Petunia01_unigene00000866	23.9284	18.3831	23.2902	AT3G05675.1	1e-166	BTB/POZ domain-containing protein	XP_009595061	0	PREDICTED: BTB/POZ domain-containing protein At3g05675 [Nicotiana tomentosiformis]
Petunia01_unigene00000867	82.2129	104.501	69.3909	AT5G11170.1	0	DEAD/DEAH box RNA helicase family protein	XP_009783373	0	PREDICTED: DEAD-box ATP-dependent RNA helicase 56 [Nicotiana sylvestris]
Petunia01_unigene00000868	26.3205	78.5436	0.347024	NA	NA	NA	XP_016557720	7e-17	PREDICTED: 14 kDa proline-rich protein DC2.15-like [Capsicum annuum]
Petunia01_unigene00000869	6.71271	9.74708	10.2222	AT5G06830.1	0	unknown protein; CONTAINS InterPro DOMAIN/s: Protein of unknown function DUF773 (InterPro:IPR008491); Has 365 Blast hits to 359 proteins in 109 species: Archae - 9; Bacteria - 13; Metazoa - 209; Fungi - 7; Plants - 47; Viruses - 0; Other Eukaryotes - 80 (source: NCBI BLink).	XP_009612113	0	PREDICTED: CDK5RAP3-like protein [Nicotiana tomentosiformis]
Petunia01_unigene00000870	1128.02	1124.08	2.05679	AT5G59320.1	4e-21	LTP3, lipid transfer protein 3	XP_009761744	4e-47	PREDICTED: non-specific lipid-transfer protein 1 [Nicotiana sylvestris]
Petunia01_unigene00000871	256.017	206.479	18.7993	AT1G74100.1	3e-60	SOT16, ATSOT16, CORI-7, ATST5A, sulfotransferase 16	XP_016553824	1e-116	PREDICTED: flavonol sulfotransferase-like [Capsicum annuum]
Petunia01_unigene00000872	78.2107	25.4574	15.4328	AT3G06430.1	0	EMB2750, Tetratricopeptide repeat (TPR)-like superfamily protein	XP_006337965	0	PREDICTED: pentatricopeptide repeat-containing protein At3g06430, chloroplastic-like isoform X1 [Solanum tuberosum]
Petunia01_unigene00000873	3.68535	3.08649	2.30764	NA	NA	NA	NA	NA	NA
Petunia01_unigene00000874	2.00589	12.0461	37.1039	AT1G14520.1	8e-152	MIOX1, myo-inositol oxygenase 1	XP_016443825	3e-179	PREDICTED: inositol oxygenase 1-like [Nicotiana tabacum]
Petunia01_unigene00000875	400.718	763.139	646.467	AT3G12630.1	7e-23	A20/AN1-like zinc finger family protein	XP_006365818	2e-32	PREDICTED: zinc finger A20 and AN1 domain-containing stress-associated protein 5-like [Solanum tuberosum]
Petunia01_unigene00000876	977.914	230.83	8.36805	AT1G20340.1	3e-62	DRT112, PETE2, Cupredoxin superfamily protein	XP_009620057	2e-75	PREDICTED: plastocyanin A'/A'' [Nicotiana tomentosiformis]
Petunia01_unigene00000877	23.6117	27.4207	38.459	AT1G15780.1	1e-123	unknown protein; BEST Arabidopsis thaliana protein match is: unknown protein (TAIR:AT2G10440.1); Has 103701 Blast hits to 43153 proteins in 1828 species: Archae - 30; Bacteria - 7385; Metazoa - 38639; Fungi - 11531; Plants - 7727; Viruses - 307; Other Eukaryotes - 38082 (source: NCBI BLink).	XP_009616506	0	PREDICTED: mediator of RNA polymerase II transcription subunit 15a isoform X1 [Nicotiana tomentosiformis]
Petunia01_unigene00000878	81.2438	35.933	40.833	AT5G09300.1	0	Thiamin diphosphate-binding fold (THDP-binding) superfamily protein	XP_009800822	0	PREDICTED: 2-oxoisovalerate dehydrogenase subunit alpha 2, mitochondrial [Nicotiana sylvestris]
Petunia01_unigene00000879	177.858	70.8019	40.1136	AT3G45780.2	0	PHOT1, NPH1, JK224, RPT1, phototropin 1	XP_016436377	0	PREDICTED: phototropin-1-like [Nicotiana tabacum]
Petunia01_unigene00000880	22.3264	37.853	36.5445	AT5G57870.2	0	eIFiso4G1, MIF4G domain-containing protein / MA3 domain-containing protein	XP_009798534	0	PREDICTED: eukaryotic translation initiation factor isoform 4G-1-like isoform X1 [Nicotiana sylvestris]
Petunia01_unigene00000881	9.76212	12.7333	18.5026	AT5G22450.1	2e-164	unknown protein; LOCATED IN: chloroplast; EXPRESSED IN: 22 plant structures; EXPRESSED DURING: 13 growth stages; BEST Arabidopsis thaliana protein match is: unknown protein (TAIR:AT2G19390.1); Has 30201 Blast hits to 17322 proteins in 780 species: Archae - 12; Bacteria - 1396; Metazoa - 17338; Fungi - 3422; Plants - 5037; Viruses - 0; Other Eukaryotes - 2996 (source: NCBI BLink).	XP_016513684	0	PREDICTED: uncharacterized protein LOC107830585 isoform X1 [Nicotiana tabacum]
Petunia01_unigene00000882	14.5108	24.8596	7.42072	AT4G11120.1	3e-170	translation elongation factor Ts (EF-Ts), putative	XP_009631534	0	PREDICTED: elongation factor Ts, mitochondrial {ECO:0000255|HAMAP-Rule:MF_03135} [Nicotiana tomentosiformis]
Petunia01_unigene00000883	51.4746	18.0493	14.975	AT5G33370.1	0	GDSL-like Lipase/Acylhydrolase superfamily protein	XP_009764128	0	PREDICTED: GDSL esterase/lipase At5g33370-like isoform X2 [Nicotiana sylvestris]
Petunia01_unigene00000884	3.62047	7.02801	4.81162	AT2G30260.1	2e-34	U2B'', U2 small nuclear ribonucleoprotein B	XP_016577647	9e-49	PREDICTED: U2 small nuclear ribonucleoprotein B''-like [Capsicum annuum]
Petunia01_unigene00000885	28.0386	23.3611	70.2956	AT4G36195.3	0	Serine carboxypeptidase S28 family protein	XP_006343375	0	PREDICTED: probable serine protease EDA2 isoform X1 [Solanum tuberosum]
Petunia01_unigene00000886	568.006	127.405	315.258	AT4G33010.1	0	AtGLDP1, GLDP1, glycine decarboxylase P-protein 1	XP_009797115	0	PREDICTED: glycine dehydrogenase (decarboxylating), mitochondrial [Nicotiana sylvestris]
Petunia01_unigene00000887	1646.47	302.046	8.27977	AT1G52230.1	1e-50	PSAH2, PSAH-2, PSI-H, photosystem I subunit H2	XP_009777894	2e-65	PREDICTED: photosystem I reaction center subunit VI-1, chloroplastic [Nicotiana sylvestris]
Petunia01_unigene00000888	12.5586	28.1972	79.0558	AT3G62700.1	0	ATMRP10, MRP10, ABCC14, multidrug resistance-associated protein 10	XP_009757900	0	PREDICTED: ABC transporter C family member 14-like [Nicotiana sylvestris]
Petunia01_unigene00000889	127.743	93.356	52.4738	AT2G28190.1	3e-94	CSD2, CZSOD2, copper/zinc superoxide dismutase 2	XP_016486719	4e-112	PREDICTED: superoxide dismutase [Cu-Zn], chloroplastic [Nicotiana tabacum]
Petunia01_unigene00000890	62.2421	159.24	224.932	AT3G22440.1	0	FRIGIDA-like protein	XP_015087862	0	PREDICTED: FRIGIDA-like protein 4a [Solanum pennellii]
Petunia01_unigene00000891	1504.17	464.736	2.20587	AT1G12740.1	3e-155	CYP87A2, cytochrome P450, family 87, subfamily A, polypeptide 2	XP_016577187	0	PREDICTED: cytochrome P450 87A3-like [Capsicum annuum]
Petunia01_unigene00000892	238.177	1196.79	19.4025	AT5G12250.1	0	TUB6, beta-6 tubulin	XP_011075464	0	PREDICTED: tubulin beta-5 chain isoform X1 [Sesamum indicum]
Petunia01_unigene00000893	80.7758	260.782	102.853	NA	NA	NA	NA	NA	NA
Petunia01_unigene00000894	22.1806	69.496	23.85	NA	NA	NA	NA	NA	NA
Petunia01_unigene00000895	28.3367	38.0619	36.4939	AT1G48900.1	0	Signal recognition particle, SRP54 subunit protein	XP_009783199	0	PREDICTED: signal recognition particle 54 kDa protein 1 [Nicotiana sylvestris]
Petunia01_unigene00000896	897.861	240.373	4.01952	AT1G67740.1	1e-27	PSBY, YCF32, photosystem II BY	XP_009780966	3e-92	PREDICTED: photosystem II core complex proteins psbY, chloroplastic [Nicotiana sylvestris]
Petunia01_unigene00000897	151.976	16.0692	0.941354	AT1G80380.2	0	P-loop containing nucleoside triphosphate hydrolases superfamily protein	XP_009791866	0	PREDICTED: D-glycerate 3-kinase, chloroplastic [Nicotiana sylvestris]
Petunia01_unigene00000898	522.099	213.79	1.70067	AT4G38970.1	0	FBA2, fructose-bisphosphate aldolase 2	XP_009761015	0	PREDICTED: fructose-bisphosphate aldolase 1, chloroplastic-like [Nicotiana sylvestris]
Petunia01_unigene00000899	3.73071	8.45009	4.80636	AT5G56940.1	1e-53	Ribosomal protein S16 family protein	XP_009802451	1e-57	PREDICTED: 37S ribosomal protein S16, mitochondrial [Nicotiana sylvestris]
Petunia01_unigene00000900	23.2247	11.0712	12.5928	AT5G64380.1	0	Inositol monophosphatase family protein	XP_015083676	0	PREDICTED: fructose-1,6-bisphosphatase class 1 [Solanum pennellii]
Petunia01_unigene00000901	88.4967	97.2797	31.6433	AT5G48230.2	0	EMB1276, ACAT2, acetoacetyl-CoA thiolase 2	XP_009590926	0	PREDICTED: acetyl-CoA acetyltransferase, cytosolic 1 [Nicotiana tomentosiformis]
Petunia01_unigene00000902	133.939	16.9869	4.41167	AT3G59780.1	0	Rhodanese/Cell cycle control phosphatase superfamily protein	XP_015069066	0	PREDICTED: uncharacterized protein LOC107013706 [Solanum pennellii]
Petunia01_unigene00000903	514.743	1118.7	513.578	AT1G13440.1	0	GAPC-2, GAPC2, glyceraldehyde-3-phosphate dehydrogenase C2	XP_009780356	0	PREDICTED: glyceraldehyde-3-phosphate dehydrogenase, cytosolic [Nicotiana sylvestris]
Petunia01_unigene00000904	218.726	519.904	164.559	AT1G70600.1	8e-84	Ribosomal protein L18e/L15 superfamily protein	XP_004236254	1e-89	PREDICTED: 60S ribosomal protein L27a-3 [Solanum lycopersicum]
Petunia01_unigene00000905	67.0873	84.7791	60.3404	AT2G25970.1	4e-92	KH domain-containing protein	XP_015060668	1e-152	PREDICTED: far upstream element-binding protein 1-like [Solanum pennellii]
Petunia01_unigene00000906	32.4596	27.0217	26.3177	AT2G26000.2	0	BRIZ2, zinc finger (C3HC4-type RING finger) family protein	XP_009607195	0	PREDICTED: BRCA1-associated protein isoform X1 [Nicotiana tomentosiformis]
Petunia01_unigene00000907	137.693	143.027	285.929	AT3G52880.1	0	ATMDAR1, MDAR1, monodehydroascorbate reductase 1	XP_015088011	0	PREDICTED: monodehydroascorbate reductase [Solanum pennellii]
Petunia01_unigene00000908	136.725	388.965	133.049	AT5G02960.1	1e-93	Ribosomal protein S12/S23 family protein	XP_007218498	2e-94	hypothetical protein PRUPE_ppa012246mg [Prunus persica]
Petunia01_unigene00000909	42.3681	70.1926	118.176	AT4G08230.1	4e-26	glycine-rich protein	XP_015057032	2e-35	PREDICTED: selenoprotein K [Solanum pennellii]
Petunia01_unigene00000910	70.9803	147.951	148.724	AT2G46170.1	2e-91	Reticulon family protein	XP_009766982	2e-136	PREDICTED: reticulon-like protein B5 [Nicotiana sylvestris]
Petunia01_unigene00000911	2.57434	5.14214	1.96013	AT2G18410.1	8e-58	FUNCTIONS IN: molecular_function unknown; INVOLVED IN: biological_process unknown; LOCATED IN: cellular_component unknown; EXPRESSED IN: 22 plant structures; EXPRESSED DURING: 13 growth stages; CONTAINS InterPro DOMAIN/s: Histone acetylation protein 2 (InterPro:IPR019519); Has 35333 Blast hits to 34131 proteins in 2444 species: Archae - 798; Bacteria - 22429; Metazoa - 974; Fungi - 991; Plants - …	XP_009798035	7e-116	PREDICTED: elongator complex protein 5 isoform X1 [Nicotiana sylvestris]
Petunia01_unigene00000912	171.331	271.939	3.71079	AT1G73600.1	0	S-adenosyl-L-methionine-dependent methyltransferases superfamily protein	XP_010314226	0	PREDICTED: phosphoethanolamine N-methyltransferase isoform X2 [Solanum lycopersicum]
Petunia01_unigene00000913	59.7873	39.4811	34.1688	AT3G30390.2	0	Transmembrane amino acid transporter family protein	XP_016473442	0	PREDICTED: sodium-coupled neutral amino acid transporter 5-like [Nicotiana tabacum]
Petunia01_unigene00000914	6159.77	1325.41	46.7827	AT1G29930.1	4e-109	CAB1, AB140, CAB140, LHCB1.3, chlorophyll A/B binding protein 1	XP_009782922	1e-126	PREDICTED: chlorophyll a-b binding protein 50, chloroplastic [Nicotiana sylvestris]
Petunia01_unigene00000915	78.3625	151.287	90.5593	AT5G05170.1	0	CESA3, IXR1, ATCESA3, ATH-B, CEV1, Cellulose synthase family protein	XP_016538183	0	PREDICTED: cellulose synthase A catalytic subunit 3 [UDP-forming] [Capsicum annuum]
Petunia01_unigene00000916	130.346	289.381	74.1742	AT5G02960.1	4e-91	Ribosomal protein S12/S23 family protein	XP_012846480	4e-94	PREDICTED: 40S ribosomal protein S23 [Erythranthe guttata]
Petunia01_unigene00000917	17.3337	7.00656	48.4916	AT3G63520.1	0	CCD1, ATCCD1, ATNCED1, NCED1, carotenoid cleavage dioxygenase 1	XP_016498786	0	PREDICTED: carotenoid 9,10(9',10')-cleavage dioxygenase-like isoform X3 [Nicotiana tabacum]
Petunia01_unigene00000918	50.8091	35.4847	73.6298	AT3G63520.1	0	CCD1, ATCCD1, ATNCED1, NCED1, carotenoid cleavage dioxygenase 1	XP_009784266	0	PREDICTED: carotenoid 9,10(9',10')-cleavage dioxygenase 1-like isoform X2 [Nicotiana sylvestris]
Petunia01_unigene00000919	134.078	37.6677	18.975	AT3G02580.1	2e-142	STE1, DWF7, BUL1, sterol 1	XP_016437145	4e-172	PREDICTED: delta(7)-sterol-C5(6)-desaturase-like [Nicotiana tabacum]
Petunia01_unigene00000920	38.0294	18.5268	9.57405	AT3G25660.1	0	Amidase family protein	XP_009800995	0	PREDICTED: glutamyl-tRNA(Gln) amidotransferase subunit A, chloroplastic/mitochondrial, partial [Nicotiana sylvestris]
Petunia01_unigene00000921	2968.28	576.512	22.8109	AT1G06680.1	1e-143	PSBP-1, OEE2, PSII-P, OE23, photosystem II subunit P-1	XP_009765610	1e-166	PREDICTED: oxygen-evolving enhancer protein 2-1, chloroplastic [Nicotiana sylvestris]
Petunia01_unigene00000922	318.837	136.494	5.81767	AT1G15820.1	2e-136	LHCB6, CP24, light harvesting complex photosystem II subunit 6	XP_016513581	1e-166	PREDICTED: chlorophyll a-b binding protein CP24 10A, chloroplastic-like [Nicotiana tabacum]
Petunia01_unigene00000923	80.6638	36.6149	18.7283	AT5G65430.1	2e-146	GRF8, 14-3-3KAPPA, GF14 KAPPA, general regulatory factor 8	NP_001308226	2e-165	14-3-3 protein beta_alpha [Solanum lycopersicum]
Petunia01_unigene00000924	2317.26	411.428	4.39392	AT4G05180.1	3e-92	PSBQ, PSBQ-2, PSII-Q, photosystem II subunit Q-2	XP_006365879	1e-130	PREDICTED: oxygen-evolving enhancer protein 3-2, chloroplastic [Solanum tuberosum]
Petunia01_unigene00000925	20.7788	9.49931	0.338421	NA	NA	NA	XP_009628191	0	PREDICTED: uncharacterized protein LOC104118618 [Nicotiana tomentosiformis]
Petunia01_unigene00000926	148.512	416.989	158.805	AT2G37600.2	1e-51	Ribosomal protein L36e family protein	XP_004234407	3e-66	PREDICTED: 60S ribosomal protein L36-2 [Solanum lycopersicum]
Petunia01_unigene00000927	145.246	122.54	220.315	AT4G30190.1	0	AHA2, PMA2, HA2, H(+)-ATPase 2	XP_009798265	0	PREDICTED: plasma membrane ATPase 4 [Nicotiana sylvestris]
Petunia01_unigene00000928	10.6854	37.4402	82.8391	AT3G63520.1	2e-106	CCD1, ATCCD1, ATNCED1, NCED1, carotenoid cleavage dioxygenase 1	XP_016498786	3e-124	PREDICTED: carotenoid 9,10(9',10')-cleavage dioxygenase-like isoform X3 [Nicotiana tabacum]
Petunia01_unigene00000929	476.085	127.898	3.2275	AT4G20360.1	0	ATRAB8D, ATRABE1B, RABE1b, RAB GTPase homolog E1B	XP_009779094	0	PREDICTED: elongation factor TuA, chloroplastic [Nicotiana sylvestris]
Petunia01_unigene00000930	14.2903	11.8632	18.2184	AT5G44790.1	0	RAN1, HMA7, copper-exporting ATPase / responsive-to-antagonist 1 / copper-transporting ATPase (RAN1)	XP_006364991	0	PREDICTED: copper-transporting ATPase RAN1 [Solanum tuberosum]
Petunia01_unigene00000931	17.7053	39.0031	3.77782	AT2G20450.1	4e-66	Ribosomal protein L14	XP_016577452	2e-73	PREDICTED: 60S ribosomal protein L14-1 [Capsicum annuum]
Petunia01_unigene00000932	99.912	101.368	91.7692	NA	NA	NA	NA	NA	NA
Petunia01_unigene00000933	24.3512	57.5253	4.17048	AT4G14960.2	0	TUA6, Tubulin/FtsZ family protein	XP_016561415	0	PREDICTED: tubulin alpha chain-like [Capsicum annuum]
Petunia01_unigene00000934	135.349	89.2241	0.923937	AT3G19820.3	0	DWF1, cell elongation protein / DWARF1 / DIMINUTO (DIM)	XP_016575706	0	PREDICTED: delta(24)-sterol reductase-like [Capsicum annuum]
Petunia01_unigene00000935	45.7913	29.3557	3.56077	AT3G19820.3	7e-164	DWF1, cell elongation protein / DWARF1 / DIMINUTO (DIM)	XP_009774189	0	PREDICTED: delta(24)-sterol reductase-like [Nicotiana sylvestris]
Petunia01_unigene00000936	18.7084	21.5223	21.2529	AT5G47690.3	0	binding	XP_009611427	0	PREDICTED: sister chromatid cohesion protein PDS5 homolog B isoform X1 [Nicotiana tomentosiformis]
Petunia01_unigene00000937	5230.46	1417.71	51.452	AT1G29930.1	4e-165	CAB1, AB140, CAB140, LHCB1.3, chlorophyll A/B binding protein 1	XP_009597417	1e-179	PREDICTED: chlorophyll a-b binding protein 50, chloroplastic [Nicotiana tomentosiformis]
Petunia01_unigene00000938	2.70354	2.83493	2.17759	NA	NA	NA	XP_009588271	6e-64	PREDICTED: uncharacterized protein LOC104085855 [Nicotiana tomentosiformis]
Petunia01_unigene00000939	962.29	252.854	58.1227	AT2G37220.1	2e-87	RNA-binding (RRM/RBD/RNP motifs) family protein	XP_016496281	2e-104	PREDICTED: 29 kDa ribonucleoprotein A, chloroplastic-like isoform X1 [Nicotiana tabacum]
Petunia01_unigene00000940	193.911	57.58	16.7241	AT4G01690.1	0	PPOX, HEMG1, PPO1, Flavin containing amine oxidoreductase family	XP_016539284	0	PREDICTED: protoporphyrinogen oxidase, chloroplastic [Capsicum annuum]
Petunia01_unigene00000941	164.983	59.8113	5.06044	AT2G03090.1	1e-105	ATEXPA15, EXP15, ATEXP15, ATHEXP ALPHA 1.3, EXPA15, expansin A15	XP_012855355	2e-115	PREDICTED: expansin-A1-like [Erythranthe guttata]
Petunia01_unigene00000942	4.60601	8.92898	2.51073	AT1G16350.1	0	Aldolase-type TIM barrel family protein	XP_006351268	0	PREDICTED: inosine-5'-monophosphate dehydrogenase 2-like [Solanum tuberosum]
Petunia01_unigene00000943	12.8518	30.2243	24.4081	AT1G16350.1	2e-179	Aldolase-type TIM barrel family protein	XP_006351268	0	PREDICTED: inosine-5'-monophosphate dehydrogenase 2-like [Solanum tuberosum]
Petunia01_unigene00000944	2492.7	539.481	17.9978	AT3G54890.1	1e-144	LHCA1, photosystem I light harvesting complex gene 1	XP_016511477	5e-173	PREDICTED: chlorophyll a-b binding protein 6A, chloroplastic-like [Nicotiana tabacum]
Petunia01_unigene00000945	44.989	18.3642	3.1432	AT1G56050.1	0	GTP-binding protein-related	XP_009592147	0	PREDICTED: obg-like ATPase 1 {ECO:0000255|HAMAP-Rule:MF_03167} isoform X1 [Nicotiana tomentosiformis]
Petunia01_unigene00000946	281.967	127.374	16.022	AT5G09650.1	5e-153	AtPPa6, PPa6, pyrophosphorylase 6	XP_016449362	0	PREDICTED: soluble inorganic pyrophosphatase 6, chloroplastic-like [Nicotiana tabacum]
Petunia01_unigene00000947	897.745	172.094	5.57242	AT2G20260.1	4e-34	PSAE-2, photosystem I subunit E-2	XP_009589108	6e-50	PREDICTED: photosystem I reaction center subunit IV A, chloroplastic [Nicotiana tomentosiformis]
Petunia01_unigene00000948	171.792	59.5772	1.75833	AT5G58250.1	3e-73	unknown protein; FUNCTIONS IN: molecular_function unknown; INVOLVED IN: biological_process unknown; LOCATED IN: thylakoid, chloroplast; EXPRESSED IN: 22 plant structures; EXPRESSED DURING: 14 growth stages; CONTAINS InterPro DOMAIN/s: Protein of unknown function DUF2488 (InterPro:IPR019616); Has 1807 Blast hits to 1807 proteins in 277 species: Archae - 0; Bacteria - 0; Metazoa - 736; Fungi - 347;…	XP_009766784	6e-112	PREDICTED: uncharacterized protein LOC104218083 [Nicotiana sylvestris]
Petunia01_unigene00000949	302.545	20.8989	1.49585	AT1G12740.1	5e-162	CYP87A2, cytochrome P450, family 87, subfamily A, polypeptide 2	XP_016577187	0	PREDICTED: cytochrome P450 87A3-like [Capsicum annuum]
Petunia01_unigene00000950	21.678	21.8922	27.6925	AT2G35050.1	8e-91	Protein kinase superfamily protein with octicosapeptide/Phox/Bem1p domain	XP_009765387	0	PREDICTED: uncharacterized protein LOC104216935 isoform X1 [Nicotiana sylvestris]
Petunia01_unigene00000951	85.1645	199.196	29.2333	AT3G25520.2	3e-72	ATL5, ribosomal protein L5	XP_009767919	2e-89	PREDICTED: 60S ribosomal protein L5 [Nicotiana sylvestris]
Petunia01_unigene00000952	215.57	465.63	165.719	AT5G39740.2	8e-153	RPL5B, ribosomal protein L5 B	XP_009611190	6e-174	PREDICTED: 60S ribosomal protein L5-like [Nicotiana tomentosiformis]
Petunia01_unigene00000953	13.5491	16.0144	5.7002	AT1G80070.1	0	SUS2, EMB33, EMB177, EMB14, Pre-mRNA-processing-splicing factor	XP_009587244	0	PREDICTED: pre-mRNA-processing-splicing factor 8-like [Nicotiana tomentosiformis]
Petunia01_unigene00000954	174.881	83.5894	29.0522	AT3G22890.1	0	APS1, ATP sulfurylase 1	XP_015088177	0	PREDICTED: ATP sulfurylase 1, chloroplastic-like [Solanum pennellii]
Petunia01_unigene00000955	10.8483	20.8962	15.3331	AT1G20970.1	6e-96	FUNCTIONS IN: molecular_function unknown; INVOLVED IN: biological_process unknown; LOCATED IN: plasma membrane, vacuole; EXPRESSED IN: guard cell, cultured cell; BEST Arabidopsis thaliana protein match is: proton pump interactor 1 (TAIR:AT4G27500.1); Has 30201 Blast hits to 17322 proteins in 780 species: Archae - 12; Bacteria - 1396; Metazoa - 17338; Fungi - 3422; Plants - 5037; Viruses - 0; Othe…	XP_016468529	0	PREDICTED: uncharacterized protein LOC107791053 isoform X1 [Nicotiana tabacum]
Petunia01_unigene00000956	286.744	78.7236	0.884186	AT4G25080.5	1e-142	CHLM, magnesium-protoporphyrin IX methyltransferase	XP_009773261	0	PREDICTED: magnesium protoporphyrin IX methyltransferase, chloroplastic [Nicotiana sylvestris]
Petunia01_unigene00000957	19.776	5.62719	2.5813	AT1G50450.1	0	Saccharopine dehydrogenase	XP_009589764	0	PREDICTED: uncharacterized protein LOC104087077 [Nicotiana tomentosiformis]
Petunia01_unigene00000958	6.42604	9.56571	14.0627	AT5G23150.1	1e-172	HUA2, Tudor/PWWP/MBT domain-containing protein	XP_009615380	0	PREDICTED: ENHANCER OF AG-4 protein 2-like isoform X2 [Nicotiana tomentosiformis]
Petunia01_unigene00000959	38.8185	18.0597	10.0431	AT5G08650.1	0	Small GTP-binding protein	XP_009800810	0	PREDICTED: translation factor GUF1 homolog, chloroplastic [Nicotiana sylvestris]
Petunia01_unigene00000960	202.281	266.323	168.573	AT1G78900.2	0	VHA-A, vacuolar ATP synthase subunit A	XP_009781359	0	PREDICTED: V-type proton ATPase catalytic subunit A [Nicotiana sylvestris]
Petunia01_unigene00000961	77.5822	68.5205	208.091	AT2G38120.1	0	AUX1, WAV5, PIR1, MAP1, Transmembrane amino acid transporter family protein	XP_009781043	0	PREDICTED: auxin transporter-like protein 4 [Nicotiana sylvestris]
Petunia01_unigene00000962	446.25	202.67	487.167	AT3G60750.2	0	Transketolase	XP_016572652	0	PREDICTED: transketolase, chloroplastic [Capsicum annuum]
Petunia01_unigene00000963	532.282	123.103	3.78603	AT3G60750.2	0	Transketolase	XP_009780210	0	PREDICTED: transketolase, chloroplastic [Nicotiana sylvestris]
Petunia01_unigene00000964	188.239	58.6499	13.0182	AT3G32930.1	7e-102	unknown protein; FUNCTIONS IN: molecular_function unknown; INVOLVED IN: biological_process unknown; LOCATED IN: chloroplast envelope; EXPRESSED IN: 22 plant structures; EXPRESSED DURING: 13 growth stages; Has 57 Blast hits to 57 proteins in 11 species: Archae - 0; Bacteria - 0; Metazoa - 0; Fungi - 0; Plants - 57; Viruses - 0; Other Eukaryotes - 0 (source: NCBI BLink).	XP_009801021	2e-132	PREDICTED: uncharacterized protein LOC104246831 [Nicotiana sylvestris]
Petunia01_unigene00000965	16.5914	25.9547	19.1797	AT1G12470.1	0	zinc ion binding	XP_015162456	0	PREDICTED: vacuolar protein sorting-associated protein 18 homolog [Solanum tuberosum]
Petunia01_unigene00000966	17.1564	25.669	29.4296	AT5G35980.1	0	YAK1, yeast YAK1-related gene 1	XP_016484111	0	PREDICTED: dual specificity tyrosine-phosphorylation-regulated kinase 1B-like [Nicotiana tabacum]
Petunia01_unigene00000967	44.2446	45.9222	53.3031	AT5G27690.1	6e-24	Heavy metal transport/detoxification superfamily protein	XP_006344662	2e-113	PREDICTED: uncharacterized protein LOC102603257 [Solanum tuberosum]
Petunia01_unigene00000968	136.908	165.898	319.018	AT2G05710.1	0	ACO3, aconitase 3	XP_004243472	0	PREDICTED: aconitate hydratase, cytoplasmic [Solanum lycopersicum]
Petunia01_unigene00000969	8.85771	12.0548	9.38077	NA	NA	NA	NA	NA	NA
Petunia01_unigene00000970	112.626	45.2603	15.2198	AT5G26570.1	0	PWD, OK1, ATGWD3, catalytics;carbohydrate kinases;phosphoglucan, water dikinases	XP_004248008	0	PREDICTED: phosphoglucan, water dikinase, chloroplastic [Solanum lycopersicum]
Petunia01_unigene00000971	56.5298	64.1142	56.0176	AT3G15140.1	4e-17	Polynucleotidyl transferase, ribonuclease H-like superfamily protein	XP_006347674	0	PREDICTED: 3'-5' exoribonuclease 1-like [Solanum tuberosum]
Petunia01_unigene00000972	92.6708	7.27569	2.03422	AT5G52450.1	3e-180	MATE efflux family protein	XP_009799148	0	PREDICTED: MATE efflux family protein 6-like [Nicotiana sylvestris]
Petunia01_unigene00000973	1.46861	15.5501	0.388141	AT5G52450.1	3e-135	MATE efflux family protein	XP_009587005	0	PREDICTED: MATE efflux family protein 5-like [Nicotiana tomentosiformis]
Petunia01_unigene00000974	2250.22	405.292	25.3398	AT4G10340.1	1e-139	LHCB5, light harvesting complex of photosystem II 5	XP_013687951	8e-140	PREDICTED: chlorophyll a-b binding protein CP26, chloroplastic-like [Brassica napus]
Petunia01_unigene00000975	676.015	193.769	7.33236	AT3G54890.1	2e-135	LHCA1, photosystem I light harvesting complex gene 1	XP_009792367	1e-148	PREDICTED: chlorophyll a-b binding protein 6A, chloroplastic-like [Nicotiana sylvestris]
Petunia01_unigene00000976	78.615	75.6985	53.9706	AT5G65620.1	0	Zincin-like metalloproteases family protein	XP_009799934	0	PREDICTED: probable cytosolic oligopeptidase A [Nicotiana sylvestris]
Petunia01_unigene00000977	150.244	304.503	86.1035	AT1G48830.2	4e-113	Ribosomal protein S7e family protein	XP_009784650	3e-141	PREDICTED: 40S ribosomal protein S7-like [Nicotiana sylvestris]
Petunia01_unigene00000978	487.837	367.248	12.8948	AT4G03210.1	3e-156	XTH9, xyloglucan endotransglucosylase/hydrolase 9	XP_016465066	0	PREDICTED: xyloglucan endotransglucosylase/hydrolase protein 9-like [Nicotiana tabacum]
Petunia01_unigene00000979	22.7174	7.54363	4.09875	AT2G03390.1	3e-98	uvrB/uvrC motif-containing protein	XP_010320885	2e-157	PREDICTED: uncharacterized protein LOC101251088 [Solanum lycopersicum]
Petunia01_unigene00000980	11.5807	22.0871	22.5434	AT1G77550.1	0	tubulin-tyrosine ligases;tubulin-tyrosine ligases	XP_016575081	0	PREDICTED: tubulin--tyrosine ligase-like protein 12 [Capsicum annuum]
Petunia01_unigene00000981	11.6524	16.373	14.9437	AT1G49950.1	2e-67	TRB1, ATTRB1, telomere repeat binding factor 1	XP_009786352	2e-137	PREDICTED: telomere repeat-binding factor 1-like [Nicotiana sylvestris]
Petunia01_unigene00000982	329.17	526.493	985.88	AT5G17165.1	5e-23	unknown protein; FUNCTIONS IN: molecular_function unknown; INVOLVED IN: biological_process unknown; LOCATED IN: cellular_component unknown; BEST Arabidopsis thaliana protein match is: unknown protein (TAIR:AT3G03150.1); Has 39 Blast hits to 39 proteins in 11 species: Archae - 0; Bacteria - 0; Metazoa - 0; Fungi - 0; Plants - 39; Viruses - 0; Other Eukaryotes - 0 (source: NCBI BLink).	XP_009757404	2e-61	PREDICTED: uncharacterized protein LOC104210248 isoform X2 [Nicotiana sylvestris]
Petunia01_unigene00000983	13.2467	4.2349	29.0497	AT5G18130.1	2e-27	unknown protein; BEST Arabidopsis thaliana protein match is: unknown protein (TAIR:AT3G03870.2); Has 1807 Blast hits to 1807 proteins in 277 species: Archae - 0; Bacteria - 0; Metazoa - 736; Fungi - 347; Plants - 385; Viruses - 0; Other Eukaryotes - 339 (source: NCBI BLink).	XP_006362249	5e-74	PREDICTED: uncharacterized protein LOC102584034 [Solanum tuberosum]
Petunia01_unigene00000984	242.332	432.911	129.542	AT5G09810.1	0	ACT7, actin 7	XP_012470294	0	PREDICTED: actin-7 [Gossypium raimondii]
Petunia01_unigene00000985	12.6418	7.68631	1.96886	AT4G02750.1	0	Tetratricopeptide repeat (TPR)-like superfamily protein	XP_009601536	0	PREDICTED: pentatricopeptide repeat-containing protein At4g02750 [Nicotiana tomentosiformis]
Petunia01_unigene00000986	6.2286	5.00525	5.669	AT1G71210.1	0	Pentatricopeptide repeat (PPR) superfamily protein	XP_006342395	0	PREDICTED: pentatricopeptide repeat-containing protein At1g71210 [Solanum tuberosum]
Petunia01_unigene00000987	21.5328	7.4926	1.25514	NA	NA	NA	XP_009631856	5e-40	PREDICTED: protease Do-like 2, chloroplastic isoform X1 [Nicotiana tomentosiformis]
Petunia01_unigene00000988	14.6913	28.6845	18.6913	AT4G13350.2	3e-97	NIG, NSP (nuclear shuttle protein)-interacting GTPase	XP_016479987	0	PREDICTED: probable ADP-ribosylation factor GTPase-activating protein AGD14 isoform X1 [Nicotiana tabacum]
Petunia01_unigene00000989	6.73292	10.2575	5.49777	AT5G35330.3	1e-88	MBD02, methyl-CPG-binding domain protein 02	XP_009768723	0	PREDICTED: methyl-CpG-binding domain-containing protein 2-like isoform X2 [Nicotiana sylvestris]
Petunia01_unigene00000990	20.8563	13.523	19.9261	AT5G20990.1	0	B73, SIR4, CNX, CHL6, CNX1, molybdopterin biosynthesis CNX1 protein / molybdenum cofactor biosynthesis enzyme CNX1 (CNX1)	XP_006362730	0	PREDICTED: molybdopterin biosynthesis protein CNX1 [Solanum tuberosum]
Petunia01_unigene00000991	63.9809	113.708	215.155	AT1G02130.1	1e-127	ATRAB1B, ARA5, ARA-5, ATRABD2A, RABD2A, RA-5, RAS 5	XP_009768379	4e-136	PREDICTED: ras-related protein RABD2a-like [Nicotiana sylvestris]
Petunia01_unigene00000992	26.5013	88.9395	77.2179	AT2G39960.1	2e-91	Microsomal signal peptidase 25 kDa subunit (SPC25)	XP_009590114	3e-110	PREDICTED: probable signal peptidase complex subunit 2 [Nicotiana tomentosiformis]
Petunia01_unigene00000993	173.019	61.9599	3.33544	AT5G13630.1	0	GUN5, CCH, CHLH, CCH1, ABAR, magnesium-chelatase subunit chlH, chloroplast, putative / Mg-protoporphyrin IX chelatase, putative (CHLH)	XP_016481205	0	PREDICTED: magnesium-chelatase subunit ChlH, chloroplastic [Nicotiana tabacum]
Petunia01_unigene00000994	50.1734	77.1759	62.8763	AT2G19520.1	0	FVE, ACG1, MSI4, NFC4, NFC04, ATMSI4, Transducin family protein / WD-40 repeat family protein	XP_009590786	0	PREDICTED: WD-40 repeat-containing protein MSI4-like [Nicotiana tomentosiformis]
Petunia01_unigene00000995	9.59488	15.226	1.28679	AT3G19540.1	0	Protein of unknown function (DUF620)	XP_009795274	0	PREDICTED: uncharacterized protein LOC104241996 [Nicotiana sylvestris]
Petunia01_unigene00000996	410.548	580.193	398.022	AT1G10630.1	1e-128	ATARFA1F, ARFA1F, ADP-ribosylation factor A1F	XP_007205794	7e-128	hypothetical protein PRUPE_ppa010615mg [Prunus persica]
Petunia01_unigene00000997	1.43154	2.11437	0.891809	NA	NA	NA	NA	NA	NA
Petunia01_unigene00000998	9.68223	12.5981	8.84657	AT5G10460.1	8e-125	Haloacid dehalogenase-like hydrolase (HAD) superfamily protein	XP_009623003	1e-168	PREDICTED: uncharacterized protein LOC104114303 isoform X2 [Nicotiana tomentosiformis]
Petunia01_unigene00000999	89.4553	60.6211	22.8356	AT2G04030.1	0	CR88, EMB1956, HSP90.5, Hsp88.1, AtHsp90.5, Chaperone protein htpG family protein	XP_009767250	0	PREDICTED: heat shock protein 81-1-like [Nicotiana sylvestris]
Petunia01_unigene00001000	85.9637	10.9838	53.2595	AT5G58140.1	0	PHOT2, NPL1, phototropin 2	XP_009805049	0	PREDICTED: phototropin-2 [Nicotiana sylvestris]
Petunia01_unigene00001001	32.9848	127.023	33.6842	AT5G52470.1	1e-159	FIB1, FBR1, ATFIB1, ATFBR1, SKIP7, fibrillarin 1	XP_009775347	1e-167	PREDICTED: mediator of RNA polymerase II transcription subunit 36a-like [Nicotiana sylvestris]
Petunia01_unigene00001002	25.65	22.8205	36.4367	AT1G49320.1	1e-62	ATUSPL1, USPL1, unknown seed protein like 1	XP_016441387	4e-169	PREDICTED: BURP domain protein USPL1-like [Nicotiana tabacum]
Petunia01_unigene00001003	308.511	103.515	72.7627	AT2G30950.1	0	VAR2, FTSH2, FtsH extracellular protease family	XP_009768215	0	PREDICTED: ATP-dependent zinc metalloprotease FTSH 2, chloroplastic [Nicotiana sylvestris]
Petunia01_unigene00001004	452.936	1170.91	520.788	AT2G45180.1	5e-36	Bifunctional inhibitor/lipid-transfer protein/seed storage 2S albumin superfamily protein	XP_009626056	9e-48	PREDICTED: 14 kDa proline-rich protein DC2.15-like [Nicotiana tomentosiformis]
Petunia01_unigene00001005	21.1222	24.2069	14.9152	AT1G15410.1	2e-99	aspartate-glutamate racemase family	XP_016562825	9e-180	PREDICTED: probable amino-acid racemase [Capsicum annuum]
Petunia01_unigene00001006	51.3369	34.6732	46.6627	AT4G36910.1	2e-82	LEJ2, CDCP2, Cystathionine beta-synthase (CBS) family protein	XP_006360213	1e-120	PREDICTED: CBS domain-containing protein CBSX1, chloroplastic-like [Solanum tuberosum]
Petunia01_unigene00001007	35.1817	119.085	29.2229	AT5G58590.1	4e-76	RANBP1, RAN binding protein 1	XP_015085558	9e-91	PREDICTED: ran-binding protein 1 homolog c-like [Solanum pennellii]
Petunia01_unigene00001008	109.582	94.2438	179.285	AT1G58440.1	0	XF1, SQE1, FAD/NAD(P)-binding oxidoreductase family protein	XP_009759306	0	PREDICTED: squalene monooxygenase-like [Nicotiana sylvestris]
Petunia01_unigene00001009	1306.52	306.968	13.9088	AT2G06520.1	6e-22	PSBX, photosystem II subunit X	XP_016444738	1e-50	PREDICTED: uncharacterized protein LOC107769998 [Nicotiana tabacum]
Petunia01_unigene00001010	19.031	27.1638	22.4795	AT3G03380.1	0	DegP7, DegP protease 7	XP_009794004	0	PREDICTED: protease Do-like 7 [Nicotiana sylvestris]
Petunia01_unigene00001011	3.26584	3.87202	1.74388	AT3G03380.1	3e-166	DegP7, DegP protease 7	XP_004234635	0	PREDICTED: protease Do-like 7 [Solanum lycopersicum]
Petunia01_unigene00001012	83.4859	64.914	12.7209	AT1G04940.1	6e-125	TIC20, translocon at the inner envelope membrane of chloroplasts 20	XP_015071465	1e-157	PREDICTED: protein TIC 20-I, chloroplastic-like [Solanum pennellii]
Petunia01_unigene00001013	5.83708	7.83486	9.69688	AT1G78610.1	0	MSL6, mechanosensitive channel of small conductance-like 6	XP_009796800	0	PREDICTED: mechanosensitive ion channel protein 6-like [Nicotiana sylvestris]
Petunia01_unigene00001014	3.11155	0.164134	2.74608	NA	NA	NA	NA	NA	NA
Petunia01_unigene00001015	645.526	653.56	164.971	NA	NA	NA	NA	NA	NA
Petunia01_unigene00001016	44.734	133.171	52.4921	AT4G23630.1	6e-86	BTI1, RTNLB1, VIRB2-interacting protein 1	XP_016503835	1e-114	PREDICTED: reticulon-like protein B4 [Nicotiana tabacum]
Petunia01_unigene00001017	1331.49	277	2.56376	AT5G54270.1	2e-166	LHCB3, LHCB3*1, light-harvesting chlorophyll B-binding protein 3	XP_009796328	6e-176	PREDICTED: chlorophyll a-b binding protein 13, chloroplastic [Nicotiana sylvestris]
Petunia01_unigene00001018	11.5865	16.2747	39.8679	AT4G37640.1	0	ACA2, calcium ATPase 2	XP_009787048	0	PREDICTED: LOW QUALITY PROTEIN: calcium-transporting ATPase 2, plasma membrane-type-like [Nicotiana sylvestris]
Petunia01_unigene00001019	1.73125	4.94911	0.974145	AT4G37640.1	0	ACA2, calcium ATPase 2	XP_009604074	0	PREDICTED: calcium-transporting ATPase 2, plasma membrane-type-like [Nicotiana tomentosiformis]
Petunia01_unigene00001020	84.233	85.9314	2.19539	AT4G33110.2	0	S-adenosyl-L-methionine-dependent methyltransferases superfamily protein	XP_015166033	0	PREDICTED: (S)-coclaurine N-methyltransferase-like [Solanum tuberosum]
Petunia01_unigene00001021	19.8913	41.0222	45.4225	AT4G14340.1	0	CKI1, CKL11, casein kinase I	XP_006365891	0	PREDICTED: casein kinase I-like [Solanum tuberosum]
Petunia01_unigene00001022	2863.91	505.695	41.5349	AT1G03130.1	2e-94	PSAD-2, photosystem I subunit D-2	XP_006356675	1e-120	PREDICTED: photosystem I reaction center subunit II, chloroplastic [Solanum tuberosum]
Petunia01_unigene00001023	276.478	74.9797	50.3176	AT2G28390.1	0	SAND family protein	XP_009798422	0	PREDICTED: protein SAND-like isoform X3 [Nicotiana sylvestris]
Petunia01_unigene00001024	43.1674	83.4605	163.589	AT1G77840.1	1e-154	Translation initiation factor IF2/IF5	XP_015159225	0	PREDICTED: eukaryotic translation initiation factor 5-like [Solanum tuberosum]
Petunia01_unigene00001025	4.72559	9.3062	4.98828	AT3G58760.1	0	Integrin-linked protein kinase family	XP_009596121	0	PREDICTED: serine/threonine-protein kinase HT1-like [Nicotiana tomentosiformis]
Petunia01_unigene00001026	10.8052	43.5224	5.00534	AT1G53300.1	0	TTL1, tetratricopetide-repeat thioredoxin-like 1	XP_016581141	0	PREDICTED: TPR repeat-containing thioredoxin TTL1 [Capsicum annuum]
Petunia01_unigene00001027	1.33525	5.30849	1.07991	AT3G14950.1	3e-146	TTL2, tetratricopetide-repeat thioredoxin-like 2	XP_009604807	0	PREDICTED: TPR repeat-containing thioredoxin TTL1 [Nicotiana tomentosiformis]
Petunia01_unigene00001028	44.8103	80.8989	10.2911	AT4G35350.1	0	XCP1, xylem cysteine peptidase 1	XP_009796444	0	PREDICTED: xylem cysteine proteinase 1-like [Nicotiana sylvestris]
Petunia01_unigene00001029	8.49978	10.0215	13.8636	AT5G49930.1	0	emb1441, zinc knuckle (CCHC-type) family protein	XP_006337989	0	PREDICTED: nuclear export mediator factor NEMF [Solanum tuberosum]
Petunia01_unigene00001030	8.63901	7.7668	7.4878	AT5G22850.1	1e-42	Eukaryotic aspartyl protease family protein	XP_009622439	2e-53	PREDICTED: aspartic proteinase-like protein 2 [Nicotiana tomentosiformis]
Petunia01_unigene00001031	0.966641	0.40792	0.20073	AT5G22850.1	4e-19	Eukaryotic aspartyl protease family protein	XP_015087781	3e-22	PREDICTED: aspartic proteinase-like protein 2 isoform X2 [Solanum pennellii]
Petunia01_unigene00001032	85.7217	36.3212	18.0175	AT2G35490.1	2e-105	Plastid-lipid associated protein PAP / fibrillin family protein	XP_009608239	3e-172	PREDICTED: plastoglobulin-1, chloroplastic isoform X2 [Nicotiana tomentosiformis]
Petunia01_unigene00001033	38.5816	82.5373	0.0741828	AT1G73620.1	2e-129	Pathogenesis-related thaumatin superfamily protein	XP_009596997	6e-153	PREDICTED: thaumatin-like protein [Nicotiana tomentosiformis]
Petunia01_unigene00001034	26.0845	43.3079	63.7029	AT5G23670.2	0	LCB2, long chain base2	XP_009611514	0	PREDICTED: long chain base biosynthesis protein 2a [Nicotiana tomentosiformis]
Petunia01_unigene00001035	55.2823	55.1494	17.5935	NA	NA	NA	XP_009617386	3e-77	PREDICTED: mavicyanin-like isoform X1 [Nicotiana tomentosiformis]
Petunia01_unigene00001036	30.2718	24.2028	46.0231	AT1G55090.1	0	carbon-nitrogen hydrolase family protein	XP_016511020	0	PREDICTED: glutamine-dependent NAD(+) synthetase-like [Nicotiana tabacum]
Petunia01_unigene00001037	53.8502	89.9729	63.4047	NA	NA	NA	NA	NA	NA
Petunia01_unigene00001038	70.08	33.2223	17.8915	AT1G58200.2	0	MSL3, MSCS-like 3	XP_009624658	0	PREDICTED: mechanosensitive ion channel protein 3, chloroplastic-like isoform X1 [Nicotiana tomentosiformis]
Petunia01_unigene00001039	137.299	334.418	210.332	AT1G10630.1	5e-129	ATARFA1F, ARFA1F, ADP-ribosylation factor A1F	XP_009629758	2e-135	PREDICTED: ADP-ribosylation factor 2 isoform X1 [Nicotiana tomentosiformis]
Petunia01_unigene00001040	75.0036	160.702	136.565	AT1G10630.1	3e-128	ATARFA1F, ARFA1F, ADP-ribosylation factor A1F	XP_009629758	1e-128	PREDICTED: ADP-ribosylation factor 2 isoform X1 [Nicotiana tomentosiformis]
Petunia01_unigene00001041	21.7952	31.0338	37.3158	AT5G09260.1	4e-76	VPS20.2, vacuolar protein sorting-associated protein 20.2	XP_009624823	5e-102	PREDICTED: vacuolar protein sorting-associated protein 20 homolog 2-like isoform X2 [Nicotiana tomentosiformis]
Petunia01_unigene00001042	16.197	18.05	26.0584	AT5G09260.1	9e-76	VPS20.2, vacuolar protein sorting-associated protein 20.2	XP_009590586	1e-100	PREDICTED: vacuolar protein sorting-associated protein 20 homolog 2-like [Nicotiana tomentosiformis]
Petunia01_unigene00001043	17.7712	27.5895	27.2541	AT5G15270.1	2e-28	RNA-binding KH domain-containing protein	XP_009589792	0	PREDICTED: poly(rC)-binding protein 4-like [Nicotiana tomentosiformis]
Petunia01_unigene00001044	62.3334	30.3608	2.72186	AT3G52380.1	2e-90	CP33, PDE322, chloroplast RNA-binding protein 33	XP_009763024	8e-137	PREDICTED: 33 kDa ribonucleoprotein, chloroplastic [Nicotiana sylvestris]
Petunia01_unigene00001045	19.5771	26.4067	153.861	AT3G20770.1	5e-179	EIN3, AtEIN3, Ethylene insensitive 3 family protein	XP_016477306	0	PREDICTED: ETHYLENE INSENSITIVE 3-like 1 protein [Nicotiana tabacum]
Petunia01_unigene00001046	16.701	13.3843	575.671	AT5G48930.1	0	HCT, hydroxycinnamoyl-CoA shikimate/quinate hydroxycinnamoyl transferase	XP_016466719	0	PREDICTED: shikimate O-hydroxycinnamoyltransferase-like [Nicotiana tabacum]
Petunia01_unigene00001047	113.935	63.0875	5.24986	AT3G26070.1	2e-90	Plastid-lipid associated protein PAP / fibrillin family protein	XP_016469901	3e-141	PREDICTED: probable plastid-lipid-associated protein 4, chloroplastic [Nicotiana tabacum]
Petunia01_unigene00001048	342.824	100.098	5.27158	AT5G45930.1	0	CHLI2, CHL I2, CHLI-2, magnesium chelatase i2	XP_004248139	0	PREDICTED: magnesium-chelatase subunit ChlI, chloroplastic [Solanum lycopersicum]
Petunia01_unigene00001049	909.77	1394.81	403.247	AT5G02500.1	0	HSC70-1, HSP70-1, AT-HSC70-1, HSC70, heat shock cognate protein 70-1	XP_009785159	0	PREDICTED: heat shock cognate 70 kDa protein 2-like [Nicotiana sylvestris]
Petunia01_unigene00001050	2031.24	689.026	71.1663	AT2G30570.1	7e-26	PSBW, photosystem II reaction center W	XP_009764287	7e-44	PREDICTED: photosystem II reaction center W protein, chloroplastic-like [Nicotiana sylvestris]
Petunia01_unigene00001051	19.5028	6.53184	0.514272	NA	NA	NA	XP_009764287	1e-20	PREDICTED: photosystem II reaction center W protein, chloroplastic-like [Nicotiana sylvestris]
Petunia01_unigene00001052	38.8106	54.1253	29.7426	AT4G29840.1	0	MTO2, TS, Pyridoxal-5'-phosphate-dependent enzyme family protein	XP_006342954	0	PREDICTED: threonine synthase, chloroplastic isoform X1 [Solanum tuberosum]
Petunia01_unigene00001053	27.2603	8.21699	41.7576	AT3G10970.1	6e-103	Haloacid dehalogenase-like hydrolase (HAD) superfamily protein	XP_016494460	4e-147	PREDICTED: phosphoglycolate phosphatase-like isoform X1 [Nicotiana tabacum]
Petunia01_unigene00001054	23.6854	6.92689	0	AT1G03790.1	5e-78	SOM, Zinc finger C-x8-C-x5-C-x3-H type family protein	XP_009789499	0	PREDICTED: zinc finger CCCH domain-containing protein 61-like [Nicotiana sylvestris]
Petunia01_unigene00001055	455.455	101.001	6.13275	AT1G67740.1	4e-20	PSBY, YCF32, photosystem II BY	XP_009610892	3e-58	PREDICTED: photosystem II core complex proteins psbY, chloroplastic [Nicotiana tomentosiformis]
Petunia01_unigene00001056	0.305098	0.257501	2.9566	NA	NA	NA	NA	NA	NA
Petunia01_unigene00001057	10.0768	8.73015	7.43473	AT5G63980.1	4e-126	SAL1, ALX8, ATSAL1, HOS2, FRY1, RON1, Inositol monophosphatase family protein	XP_015159877	0	PREDICTED: uncharacterized protein LOC107058557 [Solanum tuberosum]
Petunia01_unigene00001058	62.1355	79.7004	40.6653	AT3G63410.1	5e-165	APG1, VTE3, IEP37, E37, S-adenosyl-L-methionine-dependent methyltransferases superfamily protein	XP_016565451	0	PREDICTED: 2-methyl-6-phytyl-1,4-hydroquinone methyltransferase, chloroplastic-like [Capsicum annuum]
Petunia01_unigene00001059	20.5991	20.9566	10.5436	AT5G57190.1	0	PSD2, phosphatidylserine decarboxylase 2	XP_016463650	0	PREDICTED: phosphatidylserine decarboxylase proenzyme 2-like isoform X2 [Nicotiana tabacum]
Petunia01_unigene00001060	51.0782	62.486	42.3945	AT2G13560.1	0	NAD-ME1, NAD-dependent malic enzyme 1	XP_015085144	0	PREDICTED: NAD-dependent malic enzyme 62 kDa isoform, mitochondrial [Solanum pennellii]
Petunia01_unigene00001061	401.884	68.1974	5.79496	AT1G20020.1	0	ATLFNR2, FNR2, ferredoxin-NADP(+)-oxidoreductase 2	XP_009794242	0	PREDICTED: ferredoxin--NADP reductase, leaf-type isozyme, chloroplastic [Nicotiana sylvestris]
Petunia01_unigene00001062	47.1641	27.9673	9.79396	NA	NA	NA	NA	NA	NA
Petunia01_unigene00001063	49.5939	113.213	36.3881	AT1G27400.1	2e-97	Ribosomal protein L22p/L17e family protein	XP_009799491	2e-103	PREDICTED: 60S ribosomal protein L17-1-like [Nicotiana sylvestris]
Petunia01_unigene00001064	131.463	284.83	147.524	AT1G27400.1	3e-98	Ribosomal protein L22p/L17e family protein	XP_004236338	1e-105	PREDICTED: 60S ribosomal protein L17-2 [Solanum lycopersicum]
Petunia01_unigene00001065	191.865	177.566	14.2967	AT2G26900.1	0	Sodium Bile acid symporter family	XP_016468626	0	PREDICTED: sodium/pyruvate cotransporter BASS2, chloroplastic-like [Nicotiana tabacum]
Petunia01_unigene00001066	24.0978	29.9705	56.384	AT4G28880.1	0	ckl3, casein kinase I-like 3	XP_009625108	0	PREDICTED: casein kinase I-like isoform X2 [Nicotiana tomentosiformis]
Petunia01_unigene00001067	20.2149	12.5677	1.70275	AT3G61830.1	0	ARF18, auxin response factor 18	XP_009590536	0	PREDICTED: auxin response factor 11 isoform X1 [Nicotiana tomentosiformis]
Petunia01_unigene00001068	22.5862	27.5275	2.1647	AT5G02010.1	0	ATROPGEF7, ROPGEF7, RHO guanyl-nucleotide exchange factor 7	XP_009766155	0	PREDICTED: rop guanine nucleotide exchange factor 7-like [Nicotiana sylvestris]
Petunia01_unigene00001069	45.8866	78.8413	109.293	NA	NA	NA	NA	NA	NA
Petunia01_unigene00001070	66.2486	151.565	36.2559	AT1G27400.1	5e-113	Ribosomal protein L22p/L17e family protein	XP_009591574	2e-121	PREDICTED: 60S ribosomal protein L17-2-like [Nicotiana tomentosiformis]
Petunia01_unigene00001071	9.26053	7.95377	5.83691	AT1G06230.3	3e-109	GTE4, global transcription factor group E4	XP_016545110	0	PREDICTED: transcription factor GTE4 isoform X3 [Capsicum annuum]
Petunia01_unigene00001072	5.1045	6.57563	2.90101	AT2G43310.1	2e-42	Ribosomal L18p/L5e family protein	XP_015083771	2e-66	PREDICTED: uncharacterized protein LOC107027110 [Solanum pennellii]
Petunia01_unigene00001073	19.4378	24.5817	20.0455	AT1G49340.1	0	ATPI4K ALPHA, Phosphatidylinositol 3- and 4-kinase family protein	XP_009796472	0	PREDICTED: phosphatidylinositol 4-kinase alpha 1 [Nicotiana sylvestris]
Petunia01_unigene00001074	163.702	366.467	119.346	AT1G49760.2	0	PAB8, poly(A) binding protein 8	XP_015162118	0	PREDICTED: polyadenylate-binding protein 2-like isoform X3 [Solanum tuberosum]
Petunia01_unigene00001075	721.368	53.04	0.850376	AT3G14420.5	0	Aldolase-type TIM barrel family protein	XP_016478115	0	PREDICTED: peroxisomal (S)-2-hydroxy-acid oxidase-like [Nicotiana tabacum]
Petunia01_unigene00001076	214.948	0.807919	0.795124	AT3G14420.5	2e-175	Aldolase-type TIM barrel family protein	XP_009783958	0	PREDICTED: peroxisomal (S)-2-hydroxy-acid oxidase [Nicotiana sylvestris]
Petunia01_unigene00001077	81.3299	17.2698	47.5466	NA	NA	NA	XP_009590924	5e-56	PREDICTED: uncharacterized protein LOC104088025 [Nicotiana tomentosiformis]
Petunia01_unigene00001078	25.3263	15.0568	2.84459	NA	NA	NA	NA	NA	NA
Petunia01_unigene00001079	105.089	55.8196	18.705	AT1G52820.1	3e-27	2-oxoglutarate (2OG) and Fe(II)-dependent oxygenase superfamily protein	XP_016554102	1e-48	PREDICTED: probable 2-oxoglutarate-dependent dioxygenase AOP1 [Capsicum annuum]
Petunia01_unigene00001080	340.634	187	54.5407	AT2G37660.1	8e-158	NAD(P)-binding Rossmann-fold superfamily protein	XP_015088090	0	PREDICTED: uncharacterized protein At5g02240-like [Solanum pennellii]
Petunia01_unigene00001081	79.6291	106.648	106.883	AT5G03340.1	0	ATPase, AAA-type, CDC48 protein	XP_009596867	0	PREDICTED: cell division cycle protein 48 homolog [Nicotiana tomentosiformis]
Petunia01_unigene00001082	254.882	470.082	121.844	AT5G19760.1	3e-174	Mitochondrial substrate carrier family protein	XP_009796571	0	PREDICTED: mitochondrial dicarboxylate/tricarboxylate transporter DTC-like [Nicotiana sylvestris]
Petunia01_unigene00001083	7.10917	6.50011	5.76448	AT4G24015.1	3e-23	RING/U-box superfamily protein	XP_009793888	1e-54	PREDICTED: RING-H2 zinc finger protein RHA4a [Nicotiana sylvestris]
Petunia01_unigene00001084	311.116	58.5906	22.1137	AT1G05010.1	2e-166	EFE, ACO4, EAT1, ethylene-forming enzyme	XP_009790903	0	PREDICTED: 1-aminocyclopropane-1-carboxylate oxidase-like [Nicotiana sylvestris]
Petunia01_unigene00001085	23.2486	25.6917	14.379	AT5G59180.1	2e-113	NRPB7, DNA-directed RNA polymerase II	XP_009784043	5e-122	PREDICTED: DNA-directed RNA polymerase II subunit RPB7 [Nicotiana sylvestris]
Petunia01_unigene00001086	471.317	175.238	94.7183	AT1G76080.1	2e-134	ATCDSP32, CDSP32, chloroplastic drought-induced stress protein of 32 kD	XP_009620053	0	PREDICTED: thioredoxin-like protein CDSP32, chloroplastic [Nicotiana tomentosiformis]
Petunia01_unigene00001087	24.3253	21.9048	9.05375	AT5G03650.1	0	SBE2.2, starch branching enzyme 2.2	XP_016508689	0	PREDICTED: 1,4-alpha-glucan-branching enzyme-like [Nicotiana tabacum]
Petunia01_unigene00001088	1.37179	1.44723	0.569724	NA	NA	NA	NA	NA	NA
Petunia01_unigene00001089	13.991	4.26411	76.9264	AT1G70530.1	9e-120	CRK3, cysteine-rich RLK (RECEPTOR-like protein kinase) 3	XP_009764431	0	PREDICTED: cysteine-rich receptor-like protein kinase 3 [Nicotiana sylvestris]
Petunia01_unigene00001090	81.8686	54.1421	49.91	AT1G22770.1	0	GI, FB, gigantea protein (GI)	XP_016550330	0	PREDICTED: protein GIGANTEA-like isoform X1 [Capsicum annuum]
Petunia01_unigene00001091	61.8392	55.394	68.8017	AT1G22770.1	0	GI, FB, gigantea protein (GI)	XP_009772049	0	PREDICTED: protein GIGANTEA-like [Nicotiana sylvestris]
Petunia01_unigene00001092	8.47745	10.4857	9.92069	AT3G26850.2	2e-40	histone-lysine N-methyltransferases	XP_015167510	0	PREDICTED: uncharacterized protein LOC102603976 isoform X1 [Solanum tuberosum]
Petunia01_unigene00001093	114.247	142.896	46.4854	AT1G70310.1	0	SPDS2, spermidine synthase 2	XP_016547839	0	PREDICTED: spermidine synthase 1 [Capsicum annuum]
Petunia01_unigene00001094	59.8294	39.696	24.6182	AT1G29880.1	0	glycyl-tRNA synthetase / glycine--tRNA ligase	XP_009614005	0	PREDICTED: glycine--tRNA ligase 1, mitochondrial-like [Nicotiana tomentosiformis]
Petunia01_unigene00001095	317.055	345.816	291.129	AT3G05700.1	1e-65	Drought-responsive family protein	XP_009759813	5e-110	PREDICTED: protein DEHYDRATION-INDUCED 19 homolog 3 [Nicotiana sylvestris]
Petunia01_unigene00001096	45.0558	83.5567	62.4303	AT5G27470.1	0	seryl-tRNA synthetase / serine--tRNA ligase	XP_009784692	0	PREDICTED: serine--tRNA ligase [Nicotiana sylvestris]
Petunia01_unigene00001097	115.65	155.268	67.7336	AT1G01090.1	0	PDH-E1 ALPHA, pyruvate dehydrogenase E1 alpha	XP_009622532	0	PREDICTED: pyruvate dehydrogenase E1 component subunit alpha-3, chloroplastic-like [Nicotiana tomentosiformis]
Petunia01_unigene00001098	1653.16	3426.53	869.475	AT3G16640.1	2e-82	TCTP, translationally controlled tumor protein	XP_009763574	1e-88	PREDICTED: translationally-controlled tumor protein homolog [Nicotiana sylvestris]
Petunia01_unigene00001099	113.513	30.7359	1.28719	AT2G34430.1	8e-39	LHB1B1, LHCB1.4, light-harvesting chlorophyll-protein complex II subunit B1	XP_016447941	3e-40	PREDICTED: chlorophyll a-b binding protein 1D, partial [Nicotiana tabacum]
Petunia01_unigene00001100	630.166	115.353	80.1174	AT1G11860.3	0	Glycine cleavage T-protein family	NP_001275291	0	aminomethyltransferase, mitochondrial [Solanum tuberosum]
Petunia01_unigene00001101	8.65311	10.123	16.6311	AT5G42870.1	2e-125	ATPAH2, PAH2, phosphatidic acid phosphohydrolase 2	XP_016568754	0	PREDICTED: phosphatidate phosphatase PAH2-like isoform X1 [Capsicum annuum]
Petunia01_unigene00001102	1.73282	8.62869	5.61338	AT1G35180.1	4e-42	TRAM, LAG1 and CLN8 (TLC) lipid-sensing domain containing protein	XP_009788339	8e-69	PREDICTED: uncharacterized protein LOC104236159 [Nicotiana sylvestris]
Petunia01_unigene00001103	3.15411	9.53014	7.96447	AT1G35180.1	2e-96	TRAM, LAG1 and CLN8 (TLC) lipid-sensing domain containing protein	XP_016479030	1e-129	PREDICTED: uncharacterized protein LOC107800378 isoform X1 [Nicotiana tabacum]
Petunia01_unigene00001104	41.4929	39.4235	43.305	AT2G14170.2	0	ALDH6B2, aldehyde dehydrogenase 6B2	XP_016539331	0	PREDICTED: methylmalonate-semialdehyde dehydrogenase [acylating], mitochondrial [Capsicum annuum]
Petunia01_unigene00001105	1342.49	349.181	7.56064	AT1G44575.1	2e-78	NPQ4, PSBS, Chlorophyll A-B binding family protein	XP_009771859	3e-97	PREDICTED: photosystem II 22 kDa protein, chloroplastic [Nicotiana sylvestris]
Petunia01_unigene00001106	43.6507	81.2744	66.4862	AT3G13224.2	3e-85	RNA-binding (RRM/RBD/RNP motifs) family protein	XP_009769829	5e-122	PREDICTED: heterogeneous nuclear ribonucleoprotein 1-like [Nicotiana sylvestris]
Petunia01_unigene00001107	25.6545	0.161584	19.56	NA	NA	NA	XP_016577513	2e-56	PREDICTED: RPM1-interacting protein 4 isoform X1 [Capsicum annuum]
Petunia01_unigene00001108	2.90393	6.93145	203.105	AT3G14850.2	4e-145	TBL41, TRICHOME BIREFRINGENCE-LIKE 41	XP_016467910	0	PREDICTED: protein trichome birefringence-like 41 [Nicotiana tabacum]
Petunia01_unigene00001109	1071.89	54.6035	1.23599	AT4G21960.1	0	PRXR1, Peroxidase superfamily protein	XP_009613011	0	PREDICTED: peroxidase 42-like [Nicotiana tomentosiformis]
Petunia01_unigene00001110	101.713	235.621	112.797	AT5G28540.1	0	BIP1, heat shock protein 70 (Hsp 70) family protein	XP_009802727	0	PREDICTED: luminal-binding protein [Nicotiana sylvestris]
Petunia01_unigene00001111	94.7054	40.3304	0.538801	AT3G59400.1	3e-68	GUN4, enzyme binding;tetrapyrrole binding	XP_015080068	6e-102	PREDICTED: tetrapyrrole-binding protein, chloroplastic [Solanum pennellii]
Petunia01_unigene00001112	14.0587	16.7481	7.02719	AT5G61250.1	0	AtGUS1, GUS1, glucuronidase 1	XP_016510145	0	PREDICTED: heparanase-like protein 2 [Nicotiana tabacum]
Petunia01_unigene00001113	274.372	134.86	156.469	AT5G19140.1	2e-140	ATAILP1, AILP1, Aluminium induced protein with YGL and LRDR motifs	XP_009765315	7e-158	PREDICTED: stem-specific protein TSJT1 [Nicotiana sylvestris]
Petunia01_unigene00001114	99.6369	92.5969	46.5615	AT5G65780.1	1e-157	ATBCAT-5, branched-chain amino acid aminotransferase 5 / branched-chain amino acid transaminase 5 (BCAT5)	NP_001275280	0	branched-chain amino acid aminotransferase [Solanum tuberosum]
Petunia01_unigene00001115	67.6404	39.5182	21.2369	NA	NA	NA	NA	NA	NA
Petunia01_unigene00001116	19.8065	24.1258	18.5611	NA	NA	NA	NA	NA	NA
Petunia01_unigene00001117	4.67547	4.70047	12.1647	AT4G16780.1	1e-30	ATHB-2, HAT4, ATHB2, HB-2, homeobox protein 2	XP_009619639	6e-36	PREDICTED: homeobox-leucine zipper protein HAT3-like [Nicotiana tomentosiformis]
Petunia01_unigene00001118	2.7993	3.54389	7.6214	AT3G60390.1	3e-17	HAT3, homeobox-leucine zipper protein 3	XP_009619639	2e-62	PREDICTED: homeobox-leucine zipper protein HAT3-like [Nicotiana tomentosiformis]
Petunia01_unigene00001119	5.63647	2.44752	1.93379	NA	NA	NA	NA	NA	NA
Petunia01_unigene00001120	352.09	781.072	322.739	AT5G58420.1	2e-165	Ribosomal protein S4 (RPS4A) family protein	XP_009784493	8e-173	PREDICTED: 40S ribosomal protein S4-like [Nicotiana sylvestris]
Petunia01_unigene00001121	126.878	147.716	110.727	AT4G39080.1	0	VHA-A3, vacuolar proton ATPase A3	XP_006362018	0	PREDICTED: V-type proton ATPase subunit a3 [Solanum tuberosum]
Petunia01_unigene00001122	33.2496	70.8852	3.55687	AT3G17840.1	0	RLK902, receptor-like kinase 902	XP_009617419	0	PREDICTED: probable inactive receptor kinase At1g48480 [Nicotiana tomentosiformis]
Petunia01_unigene00001123	83.5898	81.6991	38.862	AT2G38040.2	0	CAC3, acetyl Co-enzyme a carboxylase carboxyltransferase alpha subunit	XP_009762279	0	PREDICTED: acetyl-coenzyme A carboxylase carboxyl transferase subunit alpha, chloroplastic [Nicotiana sylvestris]
Petunia01_unigene00001124	104.334	0.788241	0.110822	AT3G62410.1	5e-28	CP12-2, CP12, CP12 domain-containing protein 2	XP_009774670	3e-63	PREDICTED: calvin cycle protein CP12-2, chloroplastic [Nicotiana sylvestris]
Petunia01_unigene00001125	42.8727	109.851	96.5297	AT4G18710.1	0	BIN2, DWF12, UCU1, ATSK21, SK21, Protein kinase superfamily protein	XP_009588662	0	PREDICTED: shaggy-related protein kinase eta-like [Nicotiana tomentosiformis]
Petunia01_unigene00001126	6.99819	7.7084	7.58632	AT4G12570.1	0	UPL5, ubiquitin protein ligase 5	XP_009760145	0	PREDICTED: E3 ubiquitin-protein ligase UPL5-like [Nicotiana sylvestris]
Petunia01_unigene00001127	13.6152	4.37577	1.04853	AT5G39980.1	0	Tetratricopeptide repeat (TPR)-like superfamily protein	XP_009602284	0	PREDICTED: pentatricopeptide repeat-containing protein At5g39980, chloroplastic [Nicotiana tomentosiformis]
Petunia01_unigene00001128	16.0249	23.4056	21.1862	AT5G50320.1	0	ELO3, HAG3, HAC8, ELP3, AtELP3, radical SAM domain-containing protein / GCN5-related N-acetyltransferase (GNAT) family protein	XP_006351504	0	PREDICTED: elongator complex protein 3 [Solanum tuberosum]
Petunia01_unigene00001129	7.70794	6.83461	13.3956	AT5G56930.1	3e-35	emb1789, CCCH-type zinc finger family protein	XP_016484960	0	PREDICTED: uncharacterized protein LOC107805435 isoform X1 [Nicotiana tabacum]
Petunia01_unigene00001130	30.6438	45.4705	9.33849	AT4G22670.1	1e-84	AtHip1, HIP1, TPR11, HSP70-interacting protein 1	XP_016483989	5e-120	PREDICTED: FAM10 family protein At4g22670-like isoform X3 [Nicotiana tabacum]
Petunia01_unigene00001131	120.964	325.543	129.008	AT1G07930.2	3e-31	GTP binding Elongation factor Tu family protein	XP_016438869	2e-32	PREDICTED: elongation factor 1-alpha-like, partial [Nicotiana tabacum]
Petunia01_unigene00001132	12.9712	14.7585	18.4457	AT1G67300.1	6e-159	Major facilitator superfamily protein	XP_006341281	0	PREDICTED: probable plastidic glucose transporter 2 isoform X1 [Solanum tuberosum]
Petunia01_unigene00001133	27.2271	49.4263	77.5486	AT3G01850.2	2e-131	Aldolase-type TIM barrel family protein	XP_009774664	6e-157	PREDICTED: ribulose-phosphate 3-epimerase, cytoplasmic isoform-like [Nicotiana sylvestris]
Petunia01_unigene00001134	61.9854	107.858	141.661	AT1G12840.1	0	DET3, ATVHA-C, vacuolar ATP synthase subunit C (VATC) / V-ATPase C subunit / vacuolar proton pump C subunit (DET3)	XP_016515831	0	PREDICTED: V-type proton ATPase subunit C-like [Nicotiana tabacum]
Petunia01_unigene00001135	1448.44	446.789	129.346	AT3G62410.1	1e-24	CP12-2, CP12, CP12 domain-containing protein 2	XP_009616215	8e-55	PREDICTED: calvin cycle protein CP12-1, chloroplastic-like [Nicotiana tomentosiformis]
Petunia01_unigene00001136	158.523	62.0425	38.0067	NA	NA	NA	XP_010102097	4e-20	hypothetical protein L484_004636 [Morus notabilis]
Petunia01_unigene00001137	5.21825	5.91086	2.16721	AT1G65420.1	4e-45	NPQ7, Protein of unknown function (DUF565)	XP_009599226	3e-63	PREDICTED: ycf20-like protein [Nicotiana tomentosiformis]
Petunia01_unigene00001138	157.827	78.3828	307.154	AT4G11600.1	1e-98	ATGPX6, PHGPX, LSC803, GPX6, glutathione peroxidase 6	XP_006343995	4e-131	PREDICTED: probable phospholipid hydroperoxide glutathione peroxidase [Solanum tuberosum]
Petunia01_unigene00001139	306.588	663.903	371.977	AT1G07930.2	4e-79	GTP binding Elongation factor Tu family protein	XP_016508315	4e-79	PREDICTED: elongation factor 1-alpha-like [Nicotiana tabacum]
Petunia01_unigene00001140	416.111	920.297	460.409	AT5G60390.3	0	GTP binding Elongation factor Tu family protein	XP_015877161	0	PREDICTED: elongation factor 1-alpha [Ziziphus jujuba]
Petunia01_unigene00001141	87.4338	42.5069	57.4063	AT1G42960.1	2e-31	expressed protein localized to the inner membrane of the chloroplast.	XP_009780935	3e-53	PREDICTED: uncharacterized protein LOC104229905 [Nicotiana sylvestris]
Petunia01_unigene00001142	79.7412	29.7199	21.2293	AT5G46800.1	2e-90	BOU, Mitochondrial substrate carrier family protein	XP_016543805	3e-106	PREDICTED: mitochondrial carnitine/acylcarnitine carrier-like protein [Capsicum annuum]
Petunia01_unigene00001143	4.45172	1.07846	0.855955	NA	NA	NA	NA	NA	NA
Petunia01_unigene00001144	7.9842	12.9687	0.187695	AT2G45590.1	9e-169	Protein kinase superfamily protein	XP_004231177	0	PREDICTED: receptor-like serine/threonine-protein kinase At2g45590 [Solanum lycopersicum]
Petunia01_unigene00001145	29.7219	42.5243	74.9913	AT5G03340.1	0	ATPase, AAA-type, CDC48 protein	XP_016501716	0	PREDICTED: cell division cycle protein 48 homolog [Nicotiana tabacum]
Petunia01_unigene00001146	44.2502	59.0517	239.108	AT3G53230.1	0	ATPase, AAA-type, CDC48 protein	XP_015055575	0	PREDICTED: cell division cycle protein 48 homolog [Solanum pennellii]
Petunia01_unigene00001147	19.298	13.058	11.2851	NA	NA	NA	NA	NA	NA
Petunia01_unigene00001148	52.8664	3.4217	59.5375	AT5G66040.1	2e-47	STR16, sulfurtransferase protein 16	XP_009769190	1e-89	PREDICTED: thiosulfate sulfurtransferase 16, chloroplastic-like [Nicotiana sylvestris]
Petunia01_unigene00001149	27.0408	1.8118	0.12513	AT3G45260.1	3e-91	C2H2-like zinc finger protein	XP_009612448	0	PREDICTED: zinc finger protein JACKDAW-like [Nicotiana tomentosiformis]
Petunia01_unigene00001150	21.5505	16.6622	18.0256	AT3G02830.1	5e-172	ZFN1, zinc finger protein 1	XP_004250094	0	PREDICTED: zinc finger CCCH domain-containing protein ZFN-like [Solanum lycopersicum]
Petunia01_unigene00001151	724.134	322.833	1.12807	AT2G32440.2	1e-95	KAO2, ent-kaurenoic acid hydroxylase 2	XP_016577185	6e-165	PREDICTED: beta-amyrin 11-oxidase-like [Capsicum annuum]
Petunia01_unigene00001152	265.016	63.7476	1.14542	AT2G32440.2	2e-84	KAO2, ent-kaurenoic acid hydroxylase 2	XP_016577185	3e-148	PREDICTED: beta-amyrin 11-oxidase-like [Capsicum annuum]
Petunia01_unigene00001153	221.824	111.698	9.21268	AT1G55490.2	0	CPN60B, LEN1, chaperonin 60 beta	XP_006343054	0	PREDICTED: ruBisCO large subunit-binding protein subunit beta, chloroplastic [Solanum tuberosum]
Petunia01_unigene00001154	155.908	306.689	107.422	AT3G13230.1	3e-121	RNA-binding KH domain-containing protein	XP_009597924	7e-141	PREDICTED: RNA-binding protein pno1 [Nicotiana tomentosiformis]
Petunia01_unigene00001155	54.2632	82.7772	71.4927	AT2G05710.1	0	ACO3, aconitase 3	XP_009769027	0	PREDICTED: aconitate hydratase, cytoplasmic-like [Nicotiana sylvestris]
Petunia01_unigene00001156	8.02442	13.9112	14.7943	AT3G06010.1	0	ATCHR12, Homeotic gene regulator	XP_009758574	0	PREDICTED: probable ATP-dependent DNA helicase CHR12 [Nicotiana sylvestris]
Petunia01_unigene00001157	169.014	113.985	34.3117	AT1G15500.1	0	ATNTT2, TLC ATP/ADP transporter	XP_009595520	0	PREDICTED: plastidic ATP/ADP-transporter [Nicotiana tomentosiformis]
Petunia01_unigene00001158	38.9447	38.2274	136.119	AT1G80300.1	0	NTT1, ATNTT1, nucleotide transporter 1	XP_009758418	0	PREDICTED: plastidic ATP/ADP-transporter-like [Nicotiana sylvestris]
Petunia01_unigene00001159	94.1917	158.097	67.7644	AT5G17310.2	0	UGP2, UDP-glucose pyrophosphorylase 2	XP_016503196	0	PREDICTED: UTP--glucose-1-phosphate uridylyltransferase [Nicotiana tabacum]
Petunia01_unigene00001160	244.816	79.9699	5.77702	AT3G25920.1	3e-106	RPL15, ribosomal protein L15	XP_009803210	8e-147	PREDICTED: 50S ribosomal protein L15, chloroplastic [Nicotiana sylvestris]
Petunia01_unigene00001161	19.4555	32.0134	18.5092	AT1G66340.1	0	ETR1, EIN1, ETR, AtETR1, Signal transduction histidine kinase, hybrid-type, ethylene sensor	XP_009622147	0	PREDICTED: ethylene response sensor 1 [Nicotiana tomentosiformis]
Petunia01_unigene00001162	10.153	14.6865	8.97221	AT3G55270.1	0	MKP1, ATMKP1, mitogen-activated protein kinase phosphatase 1	XP_015163572	0	PREDICTED: protein-tyrosine-phosphatase MKP1 [Solanum tuberosum]
Petunia01_unigene00001163	3.63007	6.02869	16.0975	AT3G21430.2	0	ATALY3, ALY3, DNA binding	XP_009595581	0	PREDICTED: protein ALWAYS EARLY 3 isoform X1 [Nicotiana tomentosiformis]
Petunia01_unigene00001164	190.71	311.882	180.321	AT3G01540.1	0	DRH1, ATDRH1, DEAD box RNA helicase 1	XP_016444672	0	PREDICTED: ATP-dependent RNA helicase-like protein DB10 isoform X1 [Nicotiana tabacum]
Petunia01_unigene00001165	8.59593	12.0052	13.345	NA	NA	NA	NA	NA	NA
Petunia01_unigene00001166	5.10301	5.22982	3.93594	NA	NA	NA	NA	NA	NA
Petunia01_unigene00001167	172.451	395.781	98.4136	AT3G18130.1	0	RACK1C_AT, receptor for activated C kinase 1C	XP_009624187	0	PREDICTED: guanine nucleotide-binding protein subunit beta-like protein [Nicotiana tomentosiformis]
Petunia01_unigene00001168	3489.15	761.934	115.388	AT1G79040.1	9e-57	PSBR, photosystem II subunit R	XP_009774551	8e-69	PREDICTED: photosystem II 10 kDa polypeptide, chloroplastic [Nicotiana sylvestris]
Petunia01_unigene00001169	17.5414	33.6967	2.76215	AT2G26910.1	0	PDR4, ATPDR4, pleiotropic drug resistance 4	XP_016481686	0	PREDICTED: ABC transporter G family member 32-like [Nicotiana tabacum]
Petunia01_unigene00001170	33.096	18.6557	16.7388	AT3G11560.1	0	LETM1-like protein	XP_009620646	0	PREDICTED: uncharacterized protein LOC104112429 isoform X1 [Nicotiana tomentosiformis]
Petunia01_unigene00001171	34.7396	58.8298	79.0029	AT4G35260.1	0	IDH1, IDH-I, isocitrate dehydrogenase 1	XP_009605344	0	PREDICTED: isocitrate dehydrogenase [NAD] regulatory subunit 1, mitochondrial [Nicotiana tomentosiformis]
Petunia01_unigene00001172	24.0089	28.9741	49.1873	AT1G23260.1	3e-84	MMZ1, UEV1A, MMS ZWEI homologue 1	XP_016498354	1e-101	PREDICTED: ubiquitin-conjugating enzyme E2 variant 1B-like isoform X1 [Nicotiana tabacum]
Petunia01_unigene00001173	1.08498	2.28929	1.23917	AT1G23260.1	5e-35	MMZ1, UEV1A, MMS ZWEI homologue 1	NP_001274294	7e-37	ubiquitin-conjugating enzyme E2 variant 1B-like [Solanum lycopersicum]
Petunia01_unigene00001174	28.1444	64.7406	59.5898	AT3G61790.1	1e-178	Protein with RING/U-box and TRAF-like domains	XP_009757843	0	PREDICTED: E3 ubiquitin-protein ligase SINAT5-like [Nicotiana sylvestris]
Petunia01_unigene00001175	10.3647	15.3646	23.3994	AT3G61790.1	0	Protein with RING/U-box and TRAF-like domains	XP_009601706	0	PREDICTED: E3 ubiquitin-protein ligase SINAT3-like [Nicotiana tomentosiformis]
Petunia01_unigene00001176	49.9038	84.3272	62.8573	AT5G55660.1	1e-59	DEK domain-containing chromatin associated protein	XP_015163653	7e-101	PREDICTED: protein DEK isoform X2 [Solanum tuberosum]
Petunia01_unigene00001177	57.3078	105.037	67.0748	AT1G30580.1	0	GTP binding	XP_016553805	0	PREDICTED: obg-like ATPase 1 [Capsicum annuum]
Petunia01_unigene00001178	66.7721	103.776	57.7737	NA	NA	NA	NA	NA	NA
Petunia01_unigene00001179	16.3637	24.7195	23.2692	AT4G32180.1	0	ATPANK2, PANK2, pantothenate kinase 2	XP_009793996	0	PREDICTED: pantothenate kinase 2 isoform X1 [Nicotiana sylvestris]
Petunia01_unigene00001180	27.9011	18.25	7.9069	NA	NA	NA	NA	NA	NA
Petunia01_unigene00001181	29.1638	45.9368	22.8863	AT5G66860.1	2e-97	Ribosomal protein L25/Gln-tRNA synthetase, anti-codon-binding domain	XP_016504817	2e-149	PREDICTED: 50S ribosomal protein L25 isoform X1 [Nicotiana tabacum]
Petunia01_unigene00001182	6.93017	6.77955	2.74737	NA	NA	NA	NA	NA	NA
Petunia01_unigene00001183	708.575	402.968	16.142	AT2G32440.2	4e-52	KAO2, ent-kaurenoic acid hydroxylase 2	XP_016577185	7e-107	PREDICTED: beta-amyrin 11-oxidase-like [Capsicum annuum]
Petunia01_unigene00001184	19.2073	30.0201	27.6538	AT1G79940.3	0	ATERDJ2A, DnaJ / Sec63 Brl domains-containing protein	XP_009597887	0	PREDICTED: dnaJ protein ERDJ2A-like [Nicotiana tomentosiformis]
Petunia01_unigene00001185	10.4585	8.86692	3.01818	NA	NA	NA	XP_009617162	1e-44	PREDICTED: desmoplakin-like [Nicotiana tomentosiformis]
Petunia01_unigene00001186	376.974	79.0491	1.70858	AT3G50820.1	0	PSBO2, PSBO-2, OEC33, photosystem II subunit O-2	XP_016491746	0	PREDICTED: oxygen-evolving enhancer protein 1, chloroplastic-like [Nicotiana tabacum]
Petunia01_unigene00001187	35.4263	10.4286	7.63987	AT5G38660.1	3e-90	APE1, acclimation of photosynthesis to environment	XP_015071054	2e-103	PREDICTED: thylakoid membrane protein slr0575 [Solanum pennellii]
Petunia01_unigene00001188	402.285	119.632	4.42278	AT5G40950.1	6e-75	RPL27, ribosomal protein large subunit 27	XP_016467311	8e-91	PREDICTED: 50S ribosomal protein L27, chloroplastic [Nicotiana tabacum]
Petunia01_unigene00001189	381.467	419.589	115.238	AT3G58610.3	0	ketol-acid reductoisomerase	XP_004243410	0	PREDICTED: ketol-acid reductoisomerase, chloroplastic [Solanum lycopersicum]
Petunia01_unigene00001190	50.0316	69.0303	54.5444	AT5G27720.1	7e-58	emb1644, Small nuclear ribonucleoprotein family protein	XP_009607253	5e-69	PREDICTED: probable U6 snRNA-associated Sm-like protein LSm4 isoform X1 [Nicotiana tomentosiformis]
Petunia01_unigene00001191	267.385	186.698	18.4111	AT5G13710.2	0	SMT1, CPH, sterol methyltransferase 1	XP_009630911	0	PREDICTED: cycloartenol-C-24-methyltransferase 1-like [Nicotiana tomentosiformis]
Petunia01_unigene00001192	14.3166	18.3549	18.3757	AT3G52250.1	1e-156	Duplicated homeodomain-like superfamily protein	XP_009803598	0	PREDICTED: uncharacterized protein LOC104248943 [Nicotiana sylvestris]
Petunia01_unigene00001193	456.314	76.5133	15.4902	NA	NA	NA	NA	NA	NA
Petunia01_unigene00001194	25.6282	22.4187	146.906	AT4G12910.1	0	scpl20, serine carboxypeptidase-like 20	XP_009626166	0	PREDICTED: serine carboxypeptidase-like 20 [Nicotiana tomentosiformis]
Petunia01_unigene00001195	94.481	27.711	0.325637	AT5G51110.2	6e-72	Transcriptional coactivator/pterin dehydratase	XP_009599433	1e-132	PREDICTED: uncharacterized protein LOC104095092 [Nicotiana tomentosiformis]
Petunia01_unigene00001196	45.7677	34.272	9.02455	AT2G04030.1	0	CR88, EMB1956, HSP90.5, Hsp88.1, AtHsp90.5, Chaperone protein htpG family protein	XP_016466113	0	PREDICTED: heat shock protein 90-5, chloroplastic-like [Nicotiana tabacum]
Petunia01_unigene00001197	238.316	120.363	10.745	AT1G50430.1	0	DWF5, PA, LE, ST7R, 7RED, Ergosterol biosynthesis ERG4/ERG24 family	XP_016480318	0	PREDICTED: 7-dehydrocholesterol reductase-like [Nicotiana tabacum]
Petunia01_unigene00001198	79.4571	64.0826	22.0248	AT3G23820.1	0	GAE6, UDP-D-glucuronate 4-epimerase 6	XP_009616292	0	PREDICTED: UDP-glucuronate 4-epimerase 6-like [Nicotiana tomentosiformis]
Petunia01_unigene00001199	528.023	59.1397	2.5444	AT2G34430.1	2e-46	LHB1B1, LHCB1.4, light-harvesting chlorophyll-protein complex II subunit B1	XP_016447941	2e-48	PREDICTED: chlorophyll a-b binding protein 1D, partial [Nicotiana tabacum]
Petunia01_unigene00001200	58.2693	80.9377	6.23135	AT5G62890.3	0	Xanthine/uracil permease family protein	XP_009782992	0	PREDICTED: nucleobase-ascorbate transporter 6 [Nicotiana sylvestris]
Petunia01_unigene00001201	11.7175	12.2003	18.243	NA	NA	NA	NA	NA	NA
Petunia01_unigene00001202	16.0346	18.7707	37.9714	AT2G47900.2	0	AtTLP3, TLP3, tubby like protein 3	XP_009796557	0	PREDICTED: tubby-like F-box protein 3 [Nicotiana sylvestris]
Petunia01_unigene00001203	29.2784	37.8561	64.9074	AT2G26590.3	2e-132	RPN13, regulatory particle non-ATPase 13	XP_015162927	0	PREDICTED: 26S proteasome regulatory subunit RPN13 [Solanum tuberosum]
Petunia01_unigene00001204	16.6453	8.40718	0.885732	AT2G24120.1	0	PDE319, SCA3, DNA/RNA polymerases superfamily protein	XP_006343727	0	PREDICTED: DNA-directed RNA polymerase 3, chloroplastic [Solanum tuberosum]
Petunia01_unigene00001205	15.978	27.9259	30.2485	AT5G49400.1	1e-40	zinc knuckle (CCHC-type) family protein	XP_016465452	3e-82	PREDICTED: zinc finger CCHC domain-containing protein 10-like [Nicotiana tabacum]
Petunia01_unigene00001206	446.875	48.7106	3.72263	AT2G39730.1	0	RCA, rubisco activase	XP_016501446	0	PREDICTED: ribulose bisphosphate carboxylase/oxygenase activase 1, chloroplastic isoform X2 [Nicotiana tabacum]
Petunia01_unigene00001207	1326.13	237.061	35.1892	AT2G39730.3	0	RCA, rubisco activase	XP_009611236	0	PREDICTED: ribulose bisphosphate carboxylase/oxygenase activase 2, chloroplastic [Nicotiana tomentosiformis]
Petunia01_unigene00001208	116.432	3.72532	0	AT2G32440.2	1e-55	KAO2, ent-kaurenoic acid hydroxylase 2	XP_016577185	3e-106	PREDICTED: beta-amyrin 11-oxidase-like [Capsicum annuum]
Petunia01_unigene00001209	31.1634	8.65765	2.48066	AT2G36990.1	9e-176	SIGF, SIG6, ATSIG6, SOLDAT8, RNApolymerase sigma-subunit F	XP_009794385	0	PREDICTED: RNA polymerase sigma factor sigF, chloroplastic isoform X1 [Nicotiana sylvestris]
Petunia01_unigene00001210	53.8833	128.406	97.9764	AT5G25450.1	1e-63	Cytochrome bd ubiquinol oxidase, 14kDa subunit	XP_016497231	7e-71	PREDICTED: cytochrome b-c1 complex subunit 7-2-like isoform X1 [Nicotiana tabacum]
Petunia01_unigene00001211	19.2331	33.3283	27.4523	AT5G58470.2	1e-49	TAF15b, TBP-associated factor 15B	XP_009790083	6e-99	PREDICTED: transcription initiation factor TFIID subunit 15b [Nicotiana sylvestris]
Petunia01_unigene00001212	77.5218	81.4512	51.4384	AT5G67380.1	0	CKA1, ATCKA1, casein kinase alpha 1	XP_009628090	0	PREDICTED: casein kinase II subunit alpha-1 [Nicotiana tomentosiformis]
Petunia01_unigene00001213	16.0776	26.1642	3.83665	AT5G25510.1	0	Protein phosphatase 2A regulatory B subunit family protein	XP_015079587	0	PREDICTED: serine/threonine protein phosphatase 2A 57 kDa regulatory subunit B' iota isoform [Solanum pennellii]
Petunia01_unigene00001214	29.6504	12.3485	23.1766	AT2G42750.1	9e-150	DNAJ heat shock N-terminal domain-containing protein	XP_009790978	0	PREDICTED: uncharacterized protein LOC104238346 [Nicotiana sylvestris]
Petunia01_unigene00001215	12.0232	17.6015	14.5795	AT5G63610.1	0	HEN3, CDKE;1, ATCDK8, cyclin-dependent kinase E;1	XP_006362713	0	PREDICTED: cyclin-dependent kinase E-1 [Solanum tuberosum]
Petunia01_unigene00001216	23.3806	28.7429	31.4566	AT3G21090.1	0	ABC-2 type transporter family protein	XP_009803746	0	PREDICTED: ABC transporter G family member 15-like isoform X1 [Nicotiana sylvestris]
Petunia01_unigene00001217	164.164	132.711	1.23216	AT4G15440.1	4e-155	HPL1, CYP74B2, hydroperoxide lyase 1	XP_016480592	0	PREDICTED: linolenate hydroperoxide lyase, chloroplastic-like [Nicotiana tabacum]
Petunia01_unigene00001218	18.4224	22.6087	9.42071	AT4G15080.1	0	DHHC-type zinc finger family protein	XP_009597822	0	PREDICTED: probable protein S-acyltransferase 19 [Nicotiana tomentosiformis]
Petunia01_unigene00001219	9.87759	15.8195	20.6104	AT1G65020.1	4e-79	FUNCTIONS IN: molecular_function unknown; INVOLVED IN: biological_process unknown; LOCATED IN: endoplasmic reticulum, plasma membrane; EXPRESSED IN: 23 plant structures; EXPRESSED DURING: 13 growth stages; CONTAINS InterPro DOMAIN/s: NERD (InterPro:IPR011528); Has 69 Blast hits to 69 proteins in 27 species: Archae - 0; Bacteria - 18; Metazoa - 8; Fungi - 0; Plants - 36; Viruses - 0; Other Eukaryo…	XP_009776406	2e-120	PREDICTED: uncharacterized protein LOC104226186 [Nicotiana sylvestris]
Petunia01_unigene00001220	6.40444	6.05918	11.7977	AT1G65020.1	2e-68	FUNCTIONS IN: molecular_function unknown; INVOLVED IN: biological_process unknown; LOCATED IN: endoplasmic reticulum, plasma membrane; EXPRESSED IN: 23 plant structures; EXPRESSED DURING: 13 growth stages; CONTAINS InterPro DOMAIN/s: NERD (InterPro:IPR011528); Has 69 Blast hits to 69 proteins in 27 species: Archae - 0; Bacteria - 18; Metazoa - 8; Fungi - 0; Plants - 36; Viruses - 0; Other Eukaryo…	XP_009794863	1e-120	PREDICTED: uncharacterized protein LOC104241622 [Nicotiana sylvestris]
Petunia01_unigene00001221	412.043	119.355	3.95189	AT4G38970.1	0	FBA2, fructose-bisphosphate aldolase 2	XP_009791026	0	PREDICTED: fructose-bisphosphate aldolase 1, chloroplastic [Nicotiana sylvestris]
Petunia01_unigene00001222	42.4238	71.3777	61.8681	AT3G14290.1	2e-165	PAE2, 20S proteasome alpha subunit E2	XP_004233120	3e-170	PREDICTED: proteasome subunit alpha type-5 [Solanum lycopersicum]
Petunia01_unigene00001223	31.5115	51.6021	17.7788	AT3G51010.1	2e-56	unknown protein; FUNCTIONS IN: molecular_function unknown; INVOLVED IN: biological_process unknown; LOCATED IN: mitochondrion, plastid; EXPRESSED IN: 22 plant structures; EXPRESSED DURING: 13 growth stages; Has 24 Blast hits to 24 proteins in 9 species: Archae - 0; Bacteria - 0; Metazoa - 0; Fungi - 0; Plants - 24; Viruses - 0; Other Eukaryotes - 0 (source: NCBI BLink).	XP_016491018	3e-81	PREDICTED: uncharacterized protein LOC107810722 [Nicotiana tabacum]
Petunia01_unigene00001224	204.89	63.0207	13.8327	AT1G67280.1	0	Glyoxalase/Bleomycin resistance protein/Dioxygenase superfamily protein	XP_009625103	0	PREDICTED: probable lactoylglutathione lyase, chloroplast [Nicotiana tomentosiformis]
Petunia01_unigene00001225	319.155	582.092	689.879	AT4G26850.1	0	VTC2, mannose-1-phosphate guanylyltransferase (GDP)s;GDP-galactose:mannose-1-phosphate guanylyltransferases;GDP-galactose:glucose-1-phosphate guanylyltransferases;GDP-galactose:myoinositol-1-phosphate guanylyltransferases;glucose-1-phosphate guanylyltransferase	XP_016493488	0	PREDICTED: GDP-L-galactose phosphorylase 1-like [Nicotiana tabacum]
Petunia01_unigene00001226	185.216	50.2275	4.5924	AT1G03600.1	8e-62	PSB27, photosystem II family protein	XP_009788089	2e-74	PREDICTED: photosystem II repair protein PSB27-H1, chloroplastic [Nicotiana sylvestris]
Petunia01_unigene00001227	17.8996	18.3308	6.53191	AT1G68410.2	3e-100	Protein phosphatase 2C family protein	XP_009588472	4e-123	PREDICTED: probable protein phosphatase 2C 15 isoform X1 [Nicotiana tomentosiformis]
Petunia01_unigene00001228	18.4062	23.3231	28.8832	AT1G04300.1	0	TRAF-like superfamily protein	XP_009631210	0	PREDICTED: MATH domain-containing protein At5g43560-like isoform X1 [Nicotiana tomentosiformis]
Petunia01_unigene00001229	24.7298	49.8518	62.7692	AT3G59990.4	0	MAP2B, methionine aminopeptidase 2B	XP_009614890	0	PREDICTED: methionine aminopeptidase 2B {ECO:0000255|HAMAP-Rule:MF_03175}-like [Nicotiana tomentosiformis]
Petunia01_unigene00001230	11.7499	21.801	83.4625	AT1G12430.1	0	PAK, ARK3, armadillo repeat kinesin 3	XP_009613224	0	PREDICTED: armadillo repeat-containing kinesin-like protein 2 [Nicotiana tomentosiformis]
Petunia01_unigene00001231	139.429	51.52	32.7251	AT2G24060.1	8e-85	Translation initiation factor 3 protein	XP_016443803	1e-116	PREDICTED: translation initiation factor IF-3-like [Nicotiana tabacum]
Petunia01_unigene00001232	705.272	113.494	6.34419	AT4G37930.1	0	SHM1, STM, SHMT1, serine transhydroxymethyltransferase 1	XP_009800891	0	PREDICTED: serine hydroxymethyltransferase, mitochondrial [Nicotiana sylvestris]
Petunia01_unigene00001233	15.3291	23.9912	9.58049	AT5G63000.1	2e-95	Mitochondrial import inner membrane translocase subunit Tim17/Tim22/Tim23 family protein	XP_016563635	1e-118	PREDICTED: uncharacterized protein LOC107862537 [Capsicum annuum]
Petunia01_unigene00001234	2.36827	3.5489	2.24817	AT5G37570.1	0	Pentatricopeptide repeat (PPR-like) superfamily protein	XP_009599459	0	PREDICTED: putative pentatricopeptide repeat-containing protein At5g37570 [Nicotiana tomentosiformis]
Petunia01_unigene00001235	18.5703	33.0807	10.7153	AT5G53060.1	0	RNA-binding KH domain-containing protein	XP_009802956	0	PREDICTED: KH domain-containing protein At4g18375 [Nicotiana sylvestris]
Petunia01_unigene00001236	31.8056	29.1321	36.3364	AT2G17290.1	0	CPK6, ATCDPK3, ATCPK6, Calcium-dependent protein kinase family protein	NP_001274790	0	calcium-dependent protein kinase 5 [Solanum tuberosum]
Petunia01_unigene00001237	20.0041	37.1928	6.01372	AT3G51850.1	0	CPK13, calcium-dependent protein kinase 13	XP_016575735	0	PREDICTED: calcium-dependent protein kinase 13 [Capsicum annuum]
Petunia01_unigene00001238	7.51364	18.8303	19.1689	AT5G25170.1	3e-94	PPPDE putative thiol peptidase family protein	XP_016443094	2e-122	PREDICTED: deSI-like protein At4g17486 [Nicotiana tabacum]
Petunia01_unigene00001239	675.896	145.405	6.45356	AT4G04640.1	0	ATPC1, ATPase, F1 complex, gamma subunit protein	XP_016560123	0	PREDICTED: ATP synthase gamma chain, chloroplastic [Capsicum annuum]
Petunia01_unigene00001240	819.345	80.1022	5.01415	AT5G35630.3	0	GS2, GLN2, ATGSL1, glutamine synthetase 2	XP_016541181	0	PREDICTED: glutamine synthetase, chloroplastic [Capsicum annuum]
Petunia01_unigene00001241	140.957	49.2251	3.99318	AT3G55330.1	5e-92	PPL1, PsbP-like protein 1	XP_009804509	7e-156	PREDICTED: psbP-like protein 1, chloroplastic [Nicotiana sylvestris]
Petunia01_unigene00001242	80.0091	101.609	73.9742	NA	NA	NA	NA	NA	NA
Petunia01_unigene00001243	36.2009	38.1508	19.876	NA	NA	NA	NA	NA	NA
Petunia01_unigene00001244	16.5105	12.1483	14.558	NA	NA	NA	NA	NA	NA
Petunia01_unigene00001245	3.24791	15.7294	2.82628	NA	NA	NA	NA	NA	NA
Petunia01_unigene00001246	28.2252	14.8887	13.0688	NA	NA	NA	NA	NA	NA
Petunia01_unigene00001247	234.688	614.054	184.196	AT3G09200.1	2e-162	Ribosomal protein L10 family protein	XP_009791710	0	PREDICTED: 60S acidic ribosomal protein P0 [Nicotiana sylvestris]
Petunia01_unigene00001248	21.0608	15.214	8.72165	AT2G35800.1	0	mitochondrial substrate carrier family protein	XP_006340460	0	PREDICTED: mitochondrial substrate carrier family protein C isoform X1 [Solanum tuberosum]
Petunia01_unigene00001249	157.359	264.409	65.4449	AT5G33320.1	2e-178	CUE1, PPT, ARAPPT, Glucose-6-phosphate/phosphate translocator-related	XP_009773988	0	PREDICTED: triose phosphate/phosphate translocator, non-green plastid, chloroplastic-like [Nicotiana sylvestris]
Petunia01_unigene00001250	312.396	105.36	81.8978	NA	NA	NA	XP_009770883	2e-25	PREDICTED: non-specific lipid-transfer protein 1-like [Nicotiana sylvestris]
Petunia01_unigene00001251	9.76212	19.8656	12.4333	AT3G15000.1	8e-77	cobalt ion binding	XP_009620767	5e-95	PREDICTED: uncharacterized protein At3g15000, mitochondrial isoform X6 [Nicotiana tomentosiformis]
Petunia01_unigene00001252	2.01061	2.02328	0.0642335	AT3G07870.1	1e-23	F-box and associated interaction domains-containing protein	XP_006352955	1e-121	PREDICTED: F-box protein At3g07870-like [Solanum tuberosum]
Petunia01_unigene00001253	0.341759	2.54791	0.378499	AT3G07870.1	6e-32	F-box and associated interaction domains-containing protein	XP_006352955	0	PREDICTED: F-box protein At3g07870-like [Solanum tuberosum]
Petunia01_unigene00001254	4.66304	5.81592	3.18467	AT3G06240.1	7e-27	F-box family protein	XP_009619158	0	PREDICTED: F-box protein At3g07870-like [Nicotiana tomentosiformis]
Petunia01_unigene00001255	70.8744	123.84	114.336	AT3G22110.1	1e-151	PAC1, 20S proteasome alpha subunit C1	XP_009769524	2e-164	PREDICTED: proteasome subunit alpha type-4 [Nicotiana sylvestris]
Petunia01_unigene00001256	1.17533	4.90477	2.27795	AT2G26580.2	1e-22	YAB5, plant-specific transcription factor YABBY family protein	XP_009762053	6e-42	PREDICTED: axial regulator YABBY 5-like isoform X2 [Nicotiana sylvestris]
Petunia01_unigene00001257	69.5036	45.5496	115.074	AT1G70940.1	0	PIN3, ATPIN3, Auxin efflux carrier family protein	XP_016451191	0	PREDICTED: auxin efflux carrier component 7-like [Nicotiana tabacum]
Petunia01_unigene00001258	10.0731	21.5473	16.631	AT3G24480.1	0	Leucine-rich repeat (LRR) family protein	XP_016504173	0	PREDICTED: leucine-rich repeat extensin-like protein 4 [Nicotiana tabacum]
Petunia01_unigene00001259	1080.08	331.6	43.7801	AT5G46110.4	0	APE2, TPT, Glucose-6-phosphate/phosphate translocator-related	XP_009614892	0	PREDICTED: triose phosphate/phosphate translocator, chloroplastic [Nicotiana tomentosiformis]
Petunia01_unigene00001260	32.3689	54.0543	29.385	AT5G60450.1	0	ARF4, auxin response factor 4	XP_009779766	0	PREDICTED: auxin response factor 4 [Nicotiana sylvestris]
Petunia01_unigene00001261	25.7509	33.7584	37.8259	AT3G12290.1	7e-141	Amino acid dehydrogenase family protein	XP_009779719	1e-160	PREDICTED: bifunctional protein FolD 2-like [Nicotiana sylvestris]
Petunia01_unigene00001262	5.64351	5.04002	7.7946	NA	NA	NA	XP_009772399	3e-18	PREDICTED: uncharacterized protein LOC104222800 [Nicotiana sylvestris]
Petunia01_unigene00001263	244.663	54.3706	24.8397	AT2G31040.1	9e-130	ATP synthase protein I -related	XP_009603290	0	PREDICTED: uncharacterized protein LOC104098301 [Nicotiana tomentosiformis]
Petunia01_unigene00001264	39.9304	21.5168	13.471	AT2G31040.1	2e-144	ATP synthase protein I -related	XP_009760893	0	PREDICTED: uncharacterized protein LOC104213155 [Nicotiana sylvestris]
Petunia01_unigene00001265	22.8784	11.0718	10.1119	AT5G12130.1	1e-133	PDE149, ATTERC, integral membrane TerC family protein	XP_009779568	0	PREDICTED: uncharacterized protein LOC104228740 [Nicotiana sylvestris]
Petunia01_unigene00001266	432.648	806.556	225.037	AT1G09640.1	2e-92	Translation elongation factor EF1B, gamma chain	XP_009610261	0	PREDICTED: elongation factor 1-gamma 2-like isoform X2 [Nicotiana tomentosiformis]
Petunia01_unigene00001267	156.902	139.995	24.9537	AT5G20720.3	5e-129	CPN20, chaperonin 20	XP_009618950	1e-156	PREDICTED: 20 kDa chaperonin, chloroplastic-like [Nicotiana tomentosiformis]
Petunia01_unigene00001268	249.145	143.252	11.7774	AT5G20720.3	9e-120	CPN20, chaperonin 20	XP_009624344	4e-157	PREDICTED: 20 kDa chaperonin, chloroplastic-like [Nicotiana tomentosiformis]
Petunia01_unigene00001269	41.2109	52.3143	55.4719	AT1G32230.3	3e-138	AtRCD1, WWE protein-protein interaction domain protein family	XP_009800759	0	PREDICTED: inactive poly [ADP-ribose] polymerase RCD1 isoform X2 [Nicotiana sylvestris]
Petunia01_unigene00001270	14.7632	9.74064	0.973235	AT2G45850.2	9e-64	AT hook motif DNA-binding family protein	XP_015167232	7e-169	PREDICTED: AT-hook motif nuclear-localized protein 9 [Solanum tuberosum]
Petunia01_unigene00001271	68.804	48.9943	43.1143	AT5G12860.1	0	DiT1, dicarboxylate transporter 1	XP_009609674	0	PREDICTED: dicarboxylate transporter 1, chloroplastic [Nicotiana tomentosiformis]
Petunia01_unigene00001272	21.1916	68.4703	53.4788	AT3G17100.2	4e-38	sequence-specific DNA binding transcription factors	XP_016579371	1e-88	PREDICTED: transcription factor bHLH148-like [Capsicum annuum]
Petunia01_unigene00001273	28.7379	19.1484	14.5264	AT4G09620.1	2e-66	Mitochondrial transcription termination factor family protein	XP_009604518	5e-113	PREDICTED: uncharacterized protein LOC104099281 [Nicotiana tomentosiformis]
Petunia01_unigene00001274	8.64306	11.6154	16.3648	AT5G37830.1	0	OXP1, oxoprolinase 1	XP_016482820	0	PREDICTED: 5-oxoprolinase-like [Nicotiana tabacum]
Petunia01_unigene00001275	14.5617	54.6079	94.7808	AT1G65930.1	0	cICDH, cytosolic NADP+-dependent isocitrate dehydrogenase	XP_016489660	0	PREDICTED: isocitrate dehydrogenase [NADP]-like isoform X1 [Nicotiana tabacum]
Petunia01_unigene00001276	227.415	291.431	250.667	AT1G65930.1	0	cICDH, cytosolic NADP+-dependent isocitrate dehydrogenase	XP_009785664	0	PREDICTED: isocitrate dehydrogenase [NADP] [Nicotiana sylvestris]
Petunia01_unigene00001277	2.94659	4.39991	5.27158	NA	NA	NA	NA	NA	NA
Petunia01_unigene00001278	29.9337	43.5132	61.8539	AT2G36910.1	0	ATPGP1, PGP1, ABCB1, ATP binding cassette subfamily B1	XP_016507815	0	PREDICTED: ABC transporter B family member 1 [Nicotiana tabacum]
Petunia01_unigene00001279	34.7127	27.3817	21.625	NA	NA	NA	XP_006361174	1e-166	PREDICTED: uncharacterized protein LOC102604678 [Solanum tuberosum]
Petunia01_unigene00001280	9.91166	26.3311	195.982	AT5G10600.1	1e-145	CYP81K2, cytochrome P450, family 81, subfamily K, polypeptide 2	XP_016463150	0	PREDICTED: isoflavone 2'-hydroxylase-like [Nicotiana tabacum]
Petunia01_unigene00001281	16.4452	1.37547	0.123062	NA	NA	NA	NA	NA	NA
Petunia01_unigene00001282	104.079	178.3	63.2216	AT1G63000.1	0	NRS/ER, UER1, nucleotide-rhamnose synthase/epimerase-reductase	XP_009766426	0	PREDICTED: probable rhamnose biosynthetic enzyme 1 [Nicotiana sylvestris]
Petunia01_unigene00001283	340.463	362.465	240.062	AT1G15690.1	0	AVP1, ATAVP3, AVP-3, AtVHP1;1, Inorganic H pyrophosphatase family protein	NP_001265905	0	vacuolar-type H+-pyrophosphatase [Solanum lycopersicum]
Petunia01_unigene00001284	2122.24	393.555	11.5937	AT1G08380.1	1e-69	PSAO, photosystem I subunit O	XP_009587811	5e-80	PREDICTED: photosystem I subunit O-like [Nicotiana tomentosiformis]
Petunia01_unigene00001285	9.95219	12.6912	14.7714	AT1G06410.1	0	ATTPS7, TPS7, ATTPSA, trehalose-phosphatase/synthase 7	XP_009595385	0	PREDICTED: probable alpha,alpha-trehalose-phosphate synthase [UDP-forming] 7 [Nicotiana tomentosiformis]
Petunia01_unigene00001286	20.1913	18.9153	19.2785	NA	NA	NA	NA	NA	NA
Petunia01_unigene00001287	24.1316	30.7024	36.1248	AT1G65870.1	6e-64	Disease resistance-responsive (dirigent-like protein) family protein	XP_016433411	4e-113	PREDICTED: dirigent protein 22-like [Nicotiana tabacum]
Petunia01_unigene00001288	3.99435	7.186	2.09547	NA	NA	NA	NA	NA	NA
Petunia01_unigene00001289	15.0418	18.769	21.485	NA	NA	NA	NA	NA	NA
Petunia01_unigene00001290	8.61402	8.47257	5.00853	AT5G61040.1	2e-71	unknown protein; BEST Arabidopsis thaliana protein match is: unknown protein (TAIR:AT5G08010.1); Has 1807 Blast hits to 1807 proteins in 277 species: Archae - 0; Bacteria - 0; Metazoa - 736; Fungi - 347; Plants - 385; Viruses - 0; Other Eukaryotes - 339 (source: NCBI BLink).	XP_016467706	0	PREDICTED: uncharacterized protein LOC107790303 [Nicotiana tabacum]
Petunia01_unigene00001291	113.145	28.2583	0.153438	AT3G02470.4	5e-117	S-adenosylmethionine decarboxylase	XP_009796351	0	PREDICTED: S-adenosylmethionine decarboxylase proenzyme-like [Nicotiana sylvestris]
Petunia01_unigene00001292	20.0685	38.6315	23.7359	AT1G14710.2	9e-136	hydroxyproline-rich glycoprotein family protein	XP_009607025	0	PREDICTED: uncharacterized protein LOC104101279 [Nicotiana tomentosiformis]
Petunia01_unigene00001293	32.0212	8.50811	15.6273	AT3G07310.1	7e-105	Protein of unknown function (DUF760)	XP_009793974	1e-177	PREDICTED: uncharacterized protein LOC104240787 [Nicotiana sylvestris]
Petunia01_unigene00001294	10.156	5.80367	50.3513	AT2G15580.2	1e-17	RING/U-box superfamily protein	XP_016451752	6e-43	PREDICTED: uncharacterized protein LOC107776374 [Nicotiana tabacum]
Petunia01_unigene00001295	666.282	180.412	13.7588	AT4G28740.1	4e-109	FUNCTIONS IN: molecular_function unknown; INVOLVED IN: biological_process unknown; LOCATED IN: chloroplast; EXPRESSED IN: 21 plant structures; EXPRESSED DURING: 13 growth stages; CONTAINS InterPro DOMAIN/s: Protein of unknown function DUF3493 (InterPro:IPR021883); BEST Arabidopsis thaliana protein match is: tetratricopeptide repeat (TPR)-containing protein (TAIR:AT1G02910.1); Has 30201 Blast hits…	XP_004247115	5e-156	PREDICTED: protein LOW PSII ACCUMULATION 1, chloroplastic [Solanum lycopersicum]
Petunia01_unigene00001296	1702.57	1.36076	0.309048	AT3G01500.3	4e-142	CA1, carbonic anhydrase 1	XP_009614638	0	PREDICTED: carbonic anhydrase, chloroplastic isoform X2 [Nicotiana tomentosiformis]
Petunia01_unigene00001297	213.508	39.4896	165.843	AT1G22710.1	0	SUC2, SUT1, ATSUC2, sucrose-proton symporter 2	XP_009630281	0	PREDICTED: sucrose transport protein-like [Nicotiana tomentosiformis]
Petunia01_unigene00001298	119.52	70.3301	183.281	AT5G60600.1	0	GCPE, ISPG, CSB3, CLB4, HDS, 4-hydroxy-3-methylbut-2-enyl diphosphate synthase	XP_016474630	0	PREDICTED: 4-hydroxy-3-methylbut-2-en-1-yl diphosphate synthase (ferredoxin), chloroplastic [Nicotiana tabacum]
Petunia01_unigene00001299	54.3986	24.0401	2.7613	AT3G26900.3	4e-69	SKL1, ATSKL1, shikimate kinase like 1	XP_015163325	3e-132	PREDICTED: probable inactive shikimate kinase like 1, chloroplastic [Solanum tuberosum]
Petunia01_unigene00001300	29.0988	48.462	32.037	AT1G05055.1	0	ATGTF2H2, GTF2H2, general transcription factor II H2	XP_009630848	0	PREDICTED: general transcription factor IIH subunit 2 [Nicotiana tomentosiformis]
Petunia01_unigene00001301	17.1052	30.9723	11.4118	AT3G19510.1	6e-72	HAT3.1, Homeodomain-like protein with RING/FYVE/PHD-type zinc finger domain	XP_016487196	0	PREDICTED: pathogenesis-related homeodomain protein-like [Nicotiana tabacum]
Petunia01_unigene00001302	32.4422	43.2849	36.1433	AT4G17330.1	8e-180	ATG2484-1, G2484-1, G2484-1 protein	XP_016445211	0	PREDICTED: uncharacterized protein LOC107770417 isoform X2 [Nicotiana tabacum]
Petunia01_unigene00001303	87.2208	228.074	149.355	AT4G32410.1	0	CESA1, RSW1, AtCESA1, cellulose synthase 1	XP_016550313	0	PREDICTED: cellulose synthase A catalytic subunit 1 [UDP-forming] [Capsicum annuum]
Petunia01_unigene00001304	46.5321	28.8639	13.1236	AT4G25370.1	8e-82	Double Clp-N motif protein	XP_009593077	4e-140	PREDICTED: clp protease-related protein At4g12060, chloroplastic-like [Nicotiana tomentosiformis]
Petunia01_unigene00001305	164.927	366.215	97.6946	AT2G41840.1	3e-145	Ribosomal protein S5 family protein	XP_004237924	4e-170	PREDICTED: 40S ribosomal protein S2-4-like [Solanum lycopersicum]
Petunia01_unigene00001306	59.0152	178.481	163.558	AT4G13940.1	0	HOG1, EMB1395, SAHH1, MEE58, ATSAHH1, S-adenosyl-L-homocysteine hydrolase	XP_009787091	0	PREDICTED: adenosylhomocysteinase-like [Nicotiana sylvestris]
Petunia01_unigene00001307	355.786	1156.5	1470.59	AT4G13940.1	0	HOG1, EMB1395, SAHH1, MEE58, ATSAHH1, S-adenosyl-L-homocysteine hydrolase	XP_016459476	0	PREDICTED: adenosylhomocysteinase-like [Nicotiana tabacum]
Petunia01_unigene00001308	4.29317	5.7729	4.71441	NA	NA	NA	XP_016542405	0	PREDICTED: uncharacterized protein LOC107842868 isoform X2 [Capsicum annuum]
Petunia01_unigene00001309	56.9994	51.7517	52.0081	AT5G63890.1	0	ATHDH, HISN8, HDH, histidinol dehydrogenase	XP_016487107	0	PREDICTED: histidinol dehydrogenase, chloroplastic-like [Nicotiana tabacum]
Petunia01_unigene00001310	9.19634	4.14745	2.12835	AT5G02860.1	0	Pentatricopeptide repeat (PPR) superfamily protein	XP_009804464	0	PREDICTED: pentatricopeptide repeat-containing protein At5g02860 [Nicotiana sylvestris]
Petunia01_unigene00001311	102.874	33.672	3.35766	AT3G14930.2	0	HEME1, Uroporphyrinogen decarboxylase	XP_015055967	0	PREDICTED: uroporphyrinogen decarboxylase 1, chloroplastic [Solanum pennellii]
Petunia01_unigene00001312	100.029	196.946	101.043	AT2G01250.1	7e-123	Ribosomal protein L30/L7 family protein	XP_009610447	8e-138	PREDICTED: 60S ribosomal protein L7-2-like [Nicotiana tomentosiformis]
Petunia01_unigene00001313	124.838	267.751	88.7275	AT2G41840.1	6e-145	Ribosomal protein S5 family protein	XP_016575166	2e-159	PREDICTED: 40S ribosomal protein S2-3-like [Capsicum annuum]
Petunia01_unigene00001314	721.158	53.0456	3.73307	AT2G46820.2	1e-42	PTAC8, TMP14, PSAP, PSI-P, photosystem I P subunit	XP_009773141	2e-79	PREDICTED: protein CURVATURE THYLAKOID 1B, chloroplastic [Nicotiana sylvestris]
Petunia01_unigene00001315	377.868	12.2169	7.67988	ATCG00020.1	0	PSBA, photosystem II reaction center protein A	YP_009175985	0	photosystem II protein D (chloroplast) [Ficus racemosa]
Petunia01_unigene00001316	174.46	58.5742	8.84575	AT4G34190.1	1e-35	SEP1, stress enhanced protein 1	XP_009770155	2e-75	PREDICTED: stress enhanced protein 1, chloroplastic [Nicotiana sylvestris]
Petunia01_unigene00001317	10.8797	7.42696	0.0664485	AT5G03760.1	0	ATCSLA09, CSLA09, ATCSLA9, CSLA9, RAT4, Nucleotide-diphospho-sugar transferases superfamily protein	XP_009601859	0	PREDICTED: glucomannan 4-beta-mannosyltransferase 9-like [Nicotiana tomentosiformis]
Petunia01_unigene00001318	24.1756	54.0433	13.0798	AT1G61250.1	5e-125	SC3, secretory carrier 3	XP_009625938	9e-172	PREDICTED: secretory carrier-associated membrane protein 1 [Nicotiana tomentosiformis]
Petunia01_unigene00001319	34.3451	42.8292	1.6027	NA	NA	NA	NA	NA	NA
Petunia01_unigene00001320	138.308	255.642	411.044	AT5G13450.1	2e-77	ATP5, delta subunit of Mt ATP synthase	XP_016538050	2e-141	PREDICTED: ATP synthase subunit O, mitochondrial [Capsicum annuum]
Petunia01_unigene00001321	34.0265	40.6002	31.4864	AT1G18070.2	0	Translation elongation factor EF1A/initiation factor IF2gamma family protein	XP_009780286	0	PREDICTED: eukaryotic peptide chain release factor GTP-binding subunit ERF3A-like isoform X2 [Nicotiana sylvestris]
Petunia01_unigene00001322	29.0339	26.3703	22.9228	NA	NA	NA	NA	NA	NA
Petunia01_unigene00001323	37.591	14.3636	20.827	NA	NA	NA	NA	NA	NA
Petunia01_unigene00001324	5.06256	4.58289	7.12154	NA	NA	NA	NA	NA	NA
Petunia01_unigene00001325	1076.88	4.11443	25.1511	AT5G20630.1	4e-89	GLP3, GLP3A, GLP3B, ATGER3, GER3, germin 3	XP_009760539	3e-119	PREDICTED: auxin-binding protein ABP19a-like [Nicotiana sylvestris]
Petunia01_unigene00001326	384.42	45.4228	4.35104	AT4G22890.2	5e-162	PGR5-LIKE A, PGR5-LIKE A	XP_016500963	0	PREDICTED: PGR5-like protein 1A, chloroplastic [Nicotiana tabacum]
Petunia01_unigene00001327	16.8582	50.06	18.7883	AT3G07770.1	0	Hsp89.1, AtHsp90.6, AtHsp90-6, HEAT SHOCK PROTEIN 89.1	XP_009798975	0	PREDICTED: heat shock protein 83 [Nicotiana sylvestris]
Petunia01_unigene00001328	17.3631	32.9723	16.9976	AT4G36250.1	6e-81	ALDH3F1, aldehyde dehydrogenase 3F1	XP_009590099	1e-111	PREDICTED: aldehyde dehydrogenase family 3 member F1-like [Nicotiana tomentosiformis]
Petunia01_unigene00001329	140.833	166.795	9.82773	AT3G02580.1	8e-157	STE1, DWF7, BUL1, sterol 1	XP_016473939	0	PREDICTED: delta(7)-sterol-C5(6)-desaturase-like [Nicotiana tabacum]
Petunia01_unigene00001330	49.0128	23.441	8.00657	AT1G55140.1	2e-79	Ribonuclease III family protein	XP_015070995	1e-131	PREDICTED: mini-ribonuclease 3-like [Solanum pennellii]
Petunia01_unigene00001331	194.221	215.066	69.4501	AT3G16370.1	4e-166	GDSL-like Lipase/Acylhydrolase superfamily protein	XP_009612468	0	PREDICTED: GDSL esterase/lipase APG [Nicotiana tomentosiformis]
Petunia01_unigene00001332	162.344	31.9265	2.182	AT2G03420.1	7e-52	unknown protein; Has 38 Blast hits to 38 proteins in 17 species: Archae - 0; Bacteria - 0; Metazoa - 0; Fungi - 0; Plants - 38; Viruses - 0; Other Eukaryotes - 0 (source: NCBI BLink).	XP_009797149	7e-112	PREDICTED: uncharacterized protein LOC104243626 [Nicotiana sylvestris]
Petunia01_unigene00001333	30.8145	103.394	80.9416	AT5G56350.1	0	Pyruvate kinase family protein	XP_009602713	0	PREDICTED: pyruvate kinase, cytosolic isozyme [Nicotiana tomentosiformis]
Petunia01_unigene00001334	119.318	153.167	34.3568	AT4G14420.1	8e-32	HR-like lesion-inducing protein-related	XP_009803150	3e-47	PREDICTED: uncharacterized protein LOC104248565 [Nicotiana sylvestris]
Petunia01_unigene00001335	4.32417	12.1026	7.89662	AT3G02850.1	0	SKOR, STELAR K+ outward rectifier	XP_009762658	0	PREDICTED: potassium channel SKOR-like [Nicotiana sylvestris]
Petunia01_unigene00001336	2.97382	1.55786	1.74613	AT3G02850.1	0	SKOR, STELAR K+ outward rectifier	XP_009771768	0	PREDICTED: potassium channel SKOR-like isoform X1 [Nicotiana sylvestris]
Petunia01_unigene00001337	42.1734	83.3683	131.048	AT1G30820.1	0	CTP synthase family protein	XP_009590346	0	PREDICTED: CTP synthase-like isoform X1 [Nicotiana tomentosiformis]
Petunia01_unigene00001338	11.6439	12.839	16.0676	AT1G79200.1	2e-31	unknown protein; Has 30201 Blast hits to 17322 proteins in 780 species: Archae - 12; Bacteria - 1396; Metazoa - 17338; Fungi - 3422; Plants - 5037; Viruses - 0; Other Eukaryotes - 2996 (source: NCBI BLink).	XP_006344184	8e-40	PREDICTED: protein PXR1 isoform X2 [Solanum tuberosum]
Petunia01_unigene00001339	129.712	304.385	193.332	NA	NA	NA	NA	NA	NA
Petunia01_unigene00001340	42.5699	65.0195	68.3242	NA	NA	NA	NA	NA	NA
Petunia01_unigene00001341	33.7912	70.094	38.6758	NA	NA	NA	NA	NA	NA
Petunia01_unigene00001342	177.697	22.8116	2.13351	NA	NA	NA	XP_009763724	1e-25	PREDICTED: uncharacterized protein LOC104215578 [Nicotiana sylvestris]
Petunia01_unigene00001343	86.8309	67.3922	199.563	AT1G09810.1	3e-95	ECT11, evolutionarily conserved C-terminal region 11	XP_016498683	0	PREDICTED: uncharacterized protein LOC107817391 [Nicotiana tabacum]
Petunia01_unigene00001344	5.86564	7.50976	15.0913	AT3G61800.1	6e-170	CONTAINS InterPro DOMAIN/s: Protein of unknown function DUF2043 (InterPro:IPR018610), ENTH/VHS (InterPro:IPR008942); Has 308 Blast hits to 279 proteins in 95 species: Archae - 2; Bacteria - 30; Metazoa - 120; Fungi - 19; Plants - 44; Viruses - 2; Other Eukaryotes - 91 (source: NCBI BLink).	XP_009607470	0	PREDICTED: UV-stimulated scaffold protein A homolog [Nicotiana tomentosiformis]
Petunia01_unigene00001345	37.8691	43.1769	39.5477	AT4G03560.1	0	ATTPC1, TPC1, ATCCH1, FOU2, two-pore channel 1	XP_009782427	0	PREDICTED: two pore calcium channel protein 1B [Nicotiana sylvestris]
Petunia01_unigene00001346	15.7083	11.2454	22.95	AT4G36730.2	3e-61	GBF1, G-box binding factor 1	XP_009775416	5e-149	PREDICTED: G-box-binding factor 1-like isoform X1 [Nicotiana sylvestris]
Petunia01_unigene00001347	596.864	208.826	51.3957	AT5G06290.1	3e-133	2-Cys Prx B, 2CPB, 2-cysteine peroxiredoxin B	XP_009611421	9e-160	PREDICTED: 2-Cys peroxiredoxin BAS1, chloroplastic-like [Nicotiana tomentosiformis]
Petunia01_unigene00001348	21.9105	6.89103	0.51508	AT5G15802.1	6e-24	unknown protein; FUNCTIONS IN: molecular_function unknown; INVOLVED IN: biological_process unknown; LOCATED IN: endomembrane system; Has 35 Blast hits to 35 proteins in 15 species: Archae - 0; Bacteria - 4; Metazoa - 0; Fungi - 0; Plants - 31; Viruses - 0; Other Eukaryotes - 0 (source: NCBI BLink).	XP_016580522	1e-46	PREDICTED: uncharacterized protein LOC107878136 [Capsicum annuum]
Petunia01_unigene00001349	14.1774	4.35115	3.74696	NA	NA	NA	NA	NA	NA
Petunia01_unigene00001350	14.679	28.6209	6.44021	AT1G67560.1	0	LOX6, PLAT/LH2 domain-containing lipoxygenase family protein	XP_009771025	0	PREDICTED: lipoxygenase 6, chloroplastic isoform X2 [Nicotiana sylvestris]
Petunia01_unigene00001351	33.0719	92.6394	13.2859	AT3G06650.1	0	ACLB-1, ATP-citrate lyase B-1	XP_009789290	0	PREDICTED: ATP-citrate synthase beta chain protein 2 isoform X1 [Nicotiana sylvestris]
Petunia01_unigene00001352	8.59516	11.4234	7.26248	NA	NA	NA	NA	NA	NA
Petunia01_unigene00001353	16.4961	20.6172	14.2796	NA	NA	NA	NA	NA	NA
Petunia01_unigene00001354	44.9339	93.1536	54.2987	NA	NA	NA	NA	NA	NA
Petunia01_unigene00001355	10.564	24.7144	3.38675	AT1G15760.1	1e-57	Sterile alpha motif (SAM) domain-containing protein	XP_009611334	3e-105	PREDICTED: uncharacterized protein LOC104104852 [Nicotiana tomentosiformis]
Petunia01_unigene00001356	1.45078	1.55411	15.3413	NA	NA	NA	XP_009594586	1e-20	PREDICTED: chaperone protein dnaJ 20, chloroplastic-like [Nicotiana tomentosiformis]
Petunia01_unigene00001357	104.444	277.497	95.7257	AT3G05590.1	3e-111	RPL18, ribosomal protein L18	XP_009783807	6e-124	PREDICTED: 60S ribosomal protein L18-2-like [Nicotiana sylvestris]
Petunia01_unigene00001358	25.4964	67.5591	27.651	AT5G46570.1	0	BSK2, BR-signaling kinase 2	XP_009781644	0	PREDICTED: probable serine/threonine-protein kinase At4g35230 [Nicotiana sylvestris]
Petunia01_unigene00001359	7.18479	16.6058	2.75441	AT5G46570.1	0	BSK2, BR-signaling kinase 2	XP_009629803	0	PREDICTED: probable serine/threonine-protein kinase At4g35230 [Nicotiana tomentosiformis]
Petunia01_unigene00001360	39.357	59.0691	65.0171	AT2G20580.1	0	RPN1A, ATRPN1A, 26S proteasome regulatory subunit S2 1A	XP_009795724	0	PREDICTED: 26S proteasome non-ATPase regulatory subunit 2 homolog A-like [Nicotiana sylvestris]
Petunia01_unigene00001361	22.4336	44.367	34.7335	AT2G20580.1	0	RPN1A, ATRPN1A, 26S proteasome regulatory subunit S2 1A	XP_009761841	0	PREDICTED: 26S proteasome non-ATPase regulatory subunit 2 homolog A-like [Nicotiana sylvestris]
Petunia01_unigene00001362	176.672	53.2806	2.77934	NA	NA	NA	NA	NA	NA
Petunia01_unigene00001363	69.4348	21.2272	14.1943	AT5G14260.2	0	Rubisco methyltransferase family protein	XP_009772814	0	PREDICTED: histone-lysine N-methyltransferase setd3 [Nicotiana sylvestris]
Petunia01_unigene00001364	67.2924	19.3078	15.3906	NA	NA	NA	NA	NA	NA
Petunia01_unigene00001365	48.819	89.2432	147.416	AT1G72020.1	3e-27	unknown protein; Has 52 Blast hits to 52 proteins in 18 species: Archae - 0; Bacteria - 0; Metazoa - 0; Fungi - 0; Plants - 52; Viruses - 0; Other Eukaryotes - 0 (source: NCBI BLink).	XP_009775052	8e-48	PREDICTED: uncharacterized protein LOC104225005 [Nicotiana sylvestris]
Petunia01_unigene00001366	396.386	61.6863	2.11884	AT1G08380.1	2e-63	PSAO, photosystem I subunit O	XP_016441914	5e-77	PREDICTED: photosystem I subunit O-like [Nicotiana tabacum]
Petunia01_unigene00001367	15.1967	34.0497	23.818	AT1G09630.1	2e-134	ATRAB11C, ATRABA2A, ATRAB-A2A, RAB-A2A, RAB11c, RAB GTPase 11C	XP_006349310	1e-149	PREDICTED: ras-related protein RABA2a [Solanum tuberosum]
Petunia01_unigene00001368	141.685	64.2666	21.5629	AT1G15520.1	0	PDR12, ATPDR12, ABCG40, ATABCG40, pleiotropic drug resistance 12	XP_016551460	0	PREDICTED: pleiotropic drug resistance protein 1-like [Capsicum annuum]
Petunia01_unigene00001369	480.935	773.636	649.513	AT3G55440.1	3e-146	ATCTIMC, TPI, CYTOTPI, triosephosphate isomerase	XP_016572139	6e-155	PREDICTED: triosephosphate isomerase, cytosolic [Capsicum annuum]
Petunia01_unigene00001370	1040.72	1827.27	795.385	AT2G21130.1	3e-91	Cyclophilin-like peptidyl-prolyl cis-trans isomerase family protein	XP_009610666	2e-101	PREDICTED: peptidyl-prolyl cis-trans isomerase [Nicotiana tomentosiformis]
Petunia01_unigene00001371	54.93	9.06089	1.09416	AT4G03070.1	8e-17	AOP1, AOP, AOP1.1, 2-oxoglutarate (2OG) and Fe(II)-dependent oxygenase superfamily protein	XP_016554102	1e-32	PREDICTED: probable 2-oxoglutarate-dependent dioxygenase AOP1 [Capsicum annuum]
Petunia01_unigene00001372	4.98632	4.6253	1.34803	NA	NA	NA	NA	NA	NA
Petunia01_unigene00001373	0.462899	0.586026	0.288372	NA	NA	NA	NA	NA	NA
Petunia01_unigene00001374	18.2653	37.1926	8.39599	NA	NA	NA	NA	NA	NA
Petunia01_unigene00001375	62.4384	62.245	45.5443	NA	NA	NA	NA	NA	NA
Petunia01_unigene00001376	59.9206	119.349	28.2534	AT4G21150.3	0	HAP6, ribophorin II (RPN2) family protein	XP_009597183	0	PREDICTED: dolichyl-diphosphooligosaccharide--protein glycosyltransferase subunit 2-like [Nicotiana tomentosiformis]
Petunia01_unigene00001377	9.83243	5.99337	1.58805	NA	NA	NA	XP_009624951	3e-27	PREDICTED: glutamic acid-rich protein-like [Nicotiana tomentosiformis]
Petunia01_unigene00001378	13.3922	18.3468	27.1649	AT5G60790.1	6e-120	ATGCN1, GCN1, ABC transporter family protein	XP_016467457	5e-135	PREDICTED: ABC transporter F family member 1-like [Nicotiana tabacum]
Petunia01_unigene00001379	130.468	41.5708	8.31375	AT3G17930.1	4e-27	unknown protein; FUNCTIONS IN: molecular_function unknown; INVOLVED IN: biological_process unknown; LOCATED IN: chloroplast thylakoid membrane; EXPRESSED IN: 22 plant structures; EXPRESSED DURING: 13 growth stages; CONTAINS InterPro DOMAIN/s: Protein of unknown function DUF3007 (InterPro:IPR021562); Has 236 Blast hits to 236 proteins in 83 species: Archae - 0; Bacteria - 117; Metazoa - 0; Fungi -…	XP_009782488	3e-73	PREDICTED: uncharacterized protein LOC104231234 [Nicotiana sylvestris]
Petunia01_unigene00001380	542.988	539.248	402.976	AT3G44110.1	0	ATJ3, ATJ, DNAJ homologue 3	XP_009793841	0	PREDICTED: dnaJ protein homolog isoform X1 [Nicotiana sylvestris]
Petunia01_unigene00001381	4.17028	2.76548	3.34024	AT2G42130.2	1e-30	Plastid-lipid associated protein PAP / fibrillin family protein	XP_009762962	1e-57	PREDICTED: probable plastid-lipid-associated protein 13, chloroplastic [Nicotiana sylvestris]
Petunia01_unigene00001382	30.8153	86.1756	2.24443	AT5G23860.2	0	TUB8, tubulin beta 8	XP_006421924	0	hypothetical protein CICLE_v10004755mg [Citrus clementina]
Petunia01_unigene00001383	7.41799	12.4345	15.1044	AT1G56420.1	1e-55	unknown protein; BEST Arabidopsis thaliana protein match is: unknown protein (TAIR:AT1G12530.1); Has 58 Blast hits to 58 proteins in 16 species: Archae - 0; Bacteria - 2; Metazoa - 0; Fungi - 0; Plants - 54; Viruses - 0; Other Eukaryotes - 2 (source: NCBI BLink).	XP_016474642	7e-97	PREDICTED: uncharacterized protein LOC107796401 [Nicotiana tabacum]
Petunia01_unigene00001384	5.74702	9.47355	2.31223	AT5G05830.1	8e-55	RING/FYVE/PHD zinc finger superfamily protein	XP_009767858	6e-83	PREDICTED: uncharacterized protein LOC104218936 [Nicotiana sylvestris]
Petunia01_unigene00001385	132.385	118.137	82.6986	NA	NA	NA	NA	NA	NA
Petunia01_unigene00001386	1764.19	339.379	10.9281	AT3G50820.1	0	PSBO2, PSBO-2, OEC33, photosystem II subunit O-2	XP_016491746	0	PREDICTED: oxygen-evolving enhancer protein 1, chloroplastic-like [Nicotiana tabacum]
Petunia01_unigene00001387	1618.75	12.8476	9.17321	NA	NA	NA	NA	NA	NA
Petunia01_unigene00001388	36.3377	72.2138	15.41	AT5G64740.1	0	CESA6, IXR2, E112, PRC1, cellulose synthase 6	XP_016515627	0	PREDICTED: cellulose synthase A catalytic subunit 2 [UDP-forming]-like [Nicotiana tabacum]
Petunia01_unigene00001389	14.3922	26.3335	15.9692	AT1G60070.1	0	Adaptor protein complex AP-1, gamma subunit	XP_009588529	0	PREDICTED: AP-1 complex subunit gamma-2-like isoform X4 [Nicotiana tomentosiformis]
Petunia01_unigene00001390	167.358	334.205	225.187	AT1G17745.1	0	PGDH, D-3-phosphoglycerate dehydrogenase	XP_016445835	0	PREDICTED: D-3-phosphoglycerate dehydrogenase 2, chloroplastic-like [Nicotiana tabacum]
Petunia01_unigene00001391	7.35344	6.41314	9.97636	AT5G17660.1	4e-32	tRNA (guanine-N-7) methyltransferase	XP_016510103	2e-42	PREDICTED: tRNA (guanine-N(7)-)-methyltransferase-like isoform X6 [Nicotiana tabacum]
Petunia01_unigene00001392	2.71143	0.832157	0.614233	AT5G17660.1	5e-54	tRNA (guanine-N-7) methyltransferase	XP_009789191	2e-75	PREDICTED: tRNA (guanine-N(7)-)-methyltransferase isoform X5 [Nicotiana sylvestris]
Petunia01_unigene00001393	9.27219	20.339	9.91314	AT5G67240.1	5e-138	SDN3, small RNA degrading nuclease 3	XP_009601654	0	PREDICTED: small RNA degrading nuclease 1-like isoform X2 [Nicotiana tomentosiformis]
Petunia01_unigene00001394	7.71095	29.5897	0	AT4G23800.2	4e-85	HMG (high mobility group) box protein	XP_009759129	2e-149	PREDICTED: high mobility group B protein 6-like isoform X2 [Nicotiana sylvestris]
Petunia01_unigene00001395	11.3949	9.02276	8.9659	AT1G48650.2	0	DEA(D/H)-box RNA helicase family protein	XP_009587256	0	PREDICTED: ATP-dependent RNA helicase DHX36 [Nicotiana tomentosiformis]
Petunia01_unigene00001396	5.20545	5.87937	4.89606	AT5G16970.1	3e-179	AT-AER, AER, alkenal reductase	XP_004253034	0	PREDICTED: 2-alkenal reductase (NADP(+)-dependent)-like [Solanum lycopersicum]
Petunia01_unigene00001397	318.377	84.3369	14.5852	AT5G30510.1	0	RPS1, ARRPS1, ribosomal protein S1	XP_009803358	0	PREDICTED: 30S ribosomal protein S1, chloroplastic [Nicotiana sylvestris]
Petunia01_unigene00001398	1.98869	0.309188	0.478172	NA	NA	NA	NA	NA	NA
Petunia01_unigene00001399	8.29155	0.988852	0.0748608	AT5G48050.1	5e-16	CONTAINS InterPro DOMAIN/s: Retrotransposon gag protein (InterPro:IPR005162); BEST Arabidopsis thaliana protein match is: unknown protein (TAIR:AT1G34070.1); Has 1807 Blast hits to 1807 proteins in 277 species: Archae - 0; Bacteria - 0; Metazoa - 736; Fungi - 347; Plants - 385; Viruses - 0; Other Eukaryotes - 339 (source: NCBI BLink).	XP_009757350	8e-111	PREDICTED: uncharacterized protein LOC104210211 [Nicotiana sylvestris]
Petunia01_unigene00001400	8.30784	7.51662	6.44527	AT1G21580.1	3e-82	Zinc finger C-x8-C-x5-C-x3-H type family protein	XP_009606326	0	PREDICTED: uncharacterized protein LOC104100725 isoform X3 [Nicotiana tomentosiformis]
Petunia01_unigene00001401	9.04467	9.97109	11.8952	AT2G44710.1	2e-166	RNA-binding (RRM/RBD/RNP motifs) family protein	XP_009604309	0	PREDICTED: nucleolin-like isoform X2 [Nicotiana tomentosiformis]
Petunia01_unigene00001402	0.791417	0.723615	0.49303	NA	NA	NA	NA	NA	NA
Petunia01_unigene00001403	31.8652	60.6091	39.7022	AT1G19580.1	3e-152	GAMMA CA1, gamma carbonic anhydrase 1	XP_016505480	5e-165	PREDICTED: gamma carbonic anhydrase 1, mitochondrial-like isoform X2 [Nicotiana tabacum]
Petunia01_unigene00001404	14.6379	26.2654	41.5173	AT3G51520.1	1e-140	diacylglycerol acyltransferase family	XP_009804388	0	PREDICTED: diacylglycerol O-acyltransferase 2 [Nicotiana sylvestris]
Petunia01_unigene00001405	33.6953	43.5531	105.854	AT4G23850.1	0	LACS4, AMP-dependent synthetase and ligase family protein	XP_009626045	0	PREDICTED: long chain acyl-CoA synthetase 4 [Nicotiana tomentosiformis]
Petunia01_unigene00001406	4.54243	2.25517	7.10224	NA	NA	NA	XP_009778936	9e-62	PREDICTED: uncharacterized protein LOC104228204 [Nicotiana sylvestris]
Petunia01_unigene00001407	16.3357	32.7095	6.09214	AT1G54820.1	2e-84	Protein kinase superfamily protein	XP_009768138	2e-168	PREDICTED: pto-interacting protein 1 [Nicotiana sylvestris]
Petunia01_unigene00001408	18.0148	42.1801	69.5085	AT5G08290.1	2e-86	YLS8, mRNA splicing factor, thioredoxin-like U5 snRNP	XP_009797554	3e-85	PREDICTED: thioredoxin-like protein YLS8 isoform X2 [Nicotiana sylvestris]
Petunia01_unigene00001409	54.2972	122.177	141.734	AT5G08290.1	3e-99	YLS8, mRNA splicing factor, thioredoxin-like U5 snRNP	XP_007147409	1e-100	hypothetical protein PHAVU_006G122000g [Phaseolus vulgaris]
Petunia01_unigene00001410	2.83055	6.10514	3.13484	AT1G13570.1	4e-41	F-box/RNI-like superfamily protein	XP_016483259	2e-143	PREDICTED: F-box/FBD/LRR-repeat protein At1g13570-like isoform X1 [Nicotiana tabacum]
Petunia01_unigene00001411	56.1878	76.824	12.4592	AT1G62640.2	0	KAS III, 3-ketoacyl-acyl carrier protein synthase III	XP_009767189	0	PREDICTED: 3-oxoacyl-[acyl-carrier-protein] synthase 3 A, chloroplastic-like [Nicotiana sylvestris]
Petunia01_unigene00001412	20.7463	13.4861	3.17669	AT5G50570.2	2e-39	SPL13A, SPL13, Squamosa promoter-binding protein-like (SBP domain) transcription factor family protein	XP_009764317	1e-78	PREDICTED: squamosa promoter-binding-like protein 16 [Nicotiana sylvestris]
Petunia01_unigene00001413	15.443	21.0947	59.9531	AT1G04140.1	0	Transducin family protein / WD-40 repeat family protein	XP_016504365	0	PREDICTED: uncharacterized protein LOC107822349 isoform X1 [Nicotiana tabacum]
Petunia01_unigene00001414	27.6714	36.8345	18.5893	AT2G28100.1	5e-167	ATFUC1, FUC1, alpha-L-fucosidase 1	XP_009613727	0	PREDICTED: alpha-L-fucosidase 1-like [Nicotiana tomentosiformis]
Petunia01_unigene00001415	32.9608	117.202	110.438	AT2G41740.1	0	VLN2, ATVLN2, villin 2	XP_009799721	0	PREDICTED: villin-3-like [Nicotiana sylvestris]
Petunia01_unigene00001416	1.88603	2.9183	0.435163	NA	NA	NA	XP_016483259	6e-53	PREDICTED: F-box/FBD/LRR-repeat protein At1g13570-like isoform X1 [Nicotiana tabacum]
Petunia01_unigene00001417	20.883	6.29468	3.46919	AT2G38780.1	3e-32	unknown protein; FUNCTIONS IN: molecular_function unknown; INVOLVED IN: biological_process unknown; LOCATED IN: chloroplast; EXPRESSED IN: 21 plant structures; EXPRESSED DURING: 13 growth stages; Has 58 Blast hits to 58 proteins in 23 species: Archae - 0; Bacteria - 4; Metazoa - 1; Fungi - 0; Plants - 44; Viruses - 0; Other Eukaryotes - 9 (source: NCBI BLink).	XP_016450677	2e-74	PREDICTED: uncharacterized protein LOC107775464 isoform X2 [Nicotiana tabacum]
Petunia01_unigene00001418	17.692	7.139	0	AT1G52820.1	5e-45	2-oxoglutarate (2OG) and Fe(II)-dependent oxygenase superfamily protein	XP_016543380	9e-93	PREDICTED: probable 2-oxoglutarate-dependent dioxygenase AOP1 [Capsicum annuum]
Petunia01_unigene00001419	68.7429	73.8636	82.3081	AT5G24610.1	5e-66	unknown protein; BEST Arabidopsis thaliana protein match is: unknown protein (TAIR:AT3G49550.1); Has 1807 Blast hits to 1807 proteins in 277 species: Archae - 0; Bacteria - 0; Metazoa - 736; Fungi - 347; Plants - 385; Viruses - 0; Other Eukaryotes - 339 (source: NCBI BLink).	XP_009774885	2e-93	PREDICTED: uncharacterized protein LOC104224865 [Nicotiana sylvestris]
Petunia01_unigene00001420	19.1681	53.0763	11.6685	AT2G30620.2	1e-16	winged-helix DNA-binding transcription factor family protein	XP_002515330	2e-28	PREDICTED: histone H1 [Ricinus communis]
Petunia01_unigene00001421	82.2208	240.171	75.7975	AT3G53740.4	6e-50	Ribosomal protein L36e family protein	XP_004234407	1e-64	PREDICTED: 60S ribosomal protein L36-2 [Solanum lycopersicum]
Petunia01_unigene00001422	44.9828	36.1183	19.1869	AT4G21105.1	2e-25	cytochrome-c oxidases;electron carriers	XP_009593908	2e-27	PREDICTED: uncharacterized protein LOC104090508 [Nicotiana tomentosiformis]
Petunia01_unigene00001423	66.55	38.3359	41.5392	AT3G10670.1	4e-148	ATNAP7, NAP7, non-intrinsic ABC protein 7	XP_009791940	0	PREDICTED: ABC transporter I family member 6, chloroplastic-like [Nicotiana sylvestris]
Petunia01_unigene00001424	98.9998	223.154	84.2855	AT2G30620.2	3e-30	winged-helix DNA-binding transcription factor family protein	XP_011082617	2e-32	PREDICTED: histone H1-like [Sesamum indicum]
Petunia01_unigene00001425	13.7598	10.0229	5.60545	AT5G46390.2	2e-143	Peptidase S41 family protein	XP_016559535	0	PREDICTED: carboxyl-terminal-processing peptidase 1, chloroplastic [Capsicum annuum]
Petunia01_unigene00001426	13.5347	16.2469	21.9042	AT1G55860.2	0	UPL1, ubiquitin-protein ligase 1	XP_016482924	0	PREDICTED: E3 ubiquitin-protein ligase UPL1-like [Nicotiana tabacum]
Petunia01_unigene00001427	28.548	28.4462	251.909	AT5G42050.1	2e-91	DCD (Development and Cell Death) domain protein	XP_016477999	4e-131	PREDICTED: B2 protein-like [Nicotiana tabacum]
Petunia01_unigene00001428	7.80818	0.646085	0.381511	AT1G52790.1	2e-84	2-oxoglutarate (2OG) and Fe(II)-dependent oxygenase superfamily protein	XP_009802367	0	PREDICTED: 2-oxoglutarate-dependent dioxygenase AOP3-like [Nicotiana sylvestris]
Petunia01_unigene00001429	294.983	20.2232	2.68958	AT2G13360.2	0	AGT, AGT1, SGAT, alanine:glyoxylate aminotransferase	XP_016550190	0	PREDICTED: serine--glyoxylate aminotransferase [Capsicum annuum]
Petunia01_unigene00001430	9.79694	9.22263	0.799851	NA	NA	NA	NA	NA	NA
Petunia01_unigene00001431	6.08782	3.40399	4.63532	AT2G25730.2	0	unknown protein; LOCATED IN: cellular_component unknown; EXPRESSED IN: 23 plant structures; EXPRESSED DURING: 14 growth stages.	XP_006356631	0	PREDICTED: uncharacterized protein LOC102586412 isoform X1 [Solanum tuberosum]
Petunia01_unigene00001432	35.9542	126.71	24.3511	AT3G19820.3	0	DWF1, cell elongation protein / DWARF1 / DIMINUTO (DIM)	XP_016558623	0	PREDICTED: delta(24)-sterol reductase [Capsicum annuum]
Petunia01_unigene00001433	5.59271	11.7131	2.32273	NA	NA	NA	XP_009766342	1e-66	PREDICTED: protein GLC8-like isoform X1 [Nicotiana sylvestris]
Petunia01_unigene00001434	111.738	218.858	64.8553	AT3G14310.1	0	ATPME3, PME3, pectin methylesterase 3	XP_009606552	0	PREDICTED: pectinesterase/pectinesterase inhibitor U1 [Nicotiana tomentosiformis]
Petunia01_unigene00001435	254.22	36.1933	0.0473671	AT2G16430.2	0	PAP10, ATPAP10, purple acid phosphatase 10	XP_009794994	0	PREDICTED: purple acid phosphatase 2-like [Nicotiana sylvestris]
Petunia01_unigene00001436	65.0884	25.1873	33.3895	AT5G42390.1	0	Insulinase (Peptidase family M16) family protein	XP_016500156	0	PREDICTED: stromal processing peptidase, chloroplastic-like [Nicotiana tabacum]
Petunia01_unigene00001437	104.533	67.6036	72.4204	AT1G77490.1	3e-179	TAPX, thylakoidal ascorbate peroxidase	XP_016570136	0	PREDICTED: probable L-ascorbate peroxidase 6, chloroplastic isoform X2 [Capsicum annuum]
Petunia01_unigene00001438	0.169266	0.14286	0.984179	NA	NA	NA	NA	NA	NA
Petunia01_unigene00001439	75.3335	6.65044	0.095899	AT3G29320.1	0	Glycosyl transferase, family 35	XP_009600215	0	PREDICTED: alpha-1,4 glucan phosphorylase L-2 isozyme, chloroplastic/amyloplastic [Nicotiana tomentosiformis]
Petunia01_unigene00001440	260.498	58.1289	2.98053	AT3G48730.1	0	GSA2, glutamate-1-semialdehyde 2,1-aminomutase 2	XP_016509020	0	PREDICTED: glutamate-1-semialdehyde 2,1-aminomutase, chloroplastic [Nicotiana tabacum]
Petunia01_unigene00001441	386.108	33.0897	34.2315	AT3G15840.1	3e-115	PIFI, post-illumination chlorophyll fluorescence increase	XP_009618263	2e-152	PREDICTED: uncharacterized protein LOC104110465 [Nicotiana tomentosiformis]
Petunia01_unigene00001442	6.3465	0.765202	0.564812	NA	NA	NA	NA	NA	NA
Petunia01_unigene00001443	3.04783	0.514471	0.379742	NA	NA	NA	NA	NA	NA
Petunia01_unigene00001444	36.3172	57.1293	5.90485	AT4G01900.1	9e-71	PII, GLB1, GLNB1 homolog	XP_009789361	1e-95	PREDICTED: nitrogen regulatory protein P-II homolog [Nicotiana sylvestris]
Petunia01_unigene00001445	23.5406	18.9323	23.9459	AT3G51430.2	2e-52	YLS2, Calcium-dependent phosphotriesterase superfamily protein	XP_009764710	0	PREDICTED: protein YLS2-like isoform X1 [Nicotiana sylvestris]
Petunia01_unigene00001446	229.304	325.724	270.347	AT1G20696.2	4e-23	HMGB3, NFD3, NFD03, high mobility group B3	XP_009803525	2e-26	PREDICTED: HMG1/2-like protein [Nicotiana sylvestris]
Petunia01_unigene00001447	130.104	23.4711	214.623	AT5G25560.1	9e-144	CHY-type/CTCHY-type/RING-type Zinc finger protein	XP_009776918	0	PREDICTED: RING finger and CHY zinc finger domain-containing protein 1 [Nicotiana sylvestris]
Petunia01_unigene00001448	16.4329	17.8125	48.0859	AT4G24160.1	0	alpha/beta-Hydrolases superfamily protein	XP_006352062	0	PREDICTED: probable 1-acylglycerol-3-phosphate O-acyltransferase [Solanum tuberosum]
Petunia01_unigene00001449	7.32857	22.7428	10.9572	AT4G02930.1	0	GTP binding Elongation factor Tu family protein	XP_009775027	0	PREDICTED: elongation factor Tu, mitochondrial [Nicotiana sylvestris]
Petunia01_unigene00001450	4.26111	6.34357	9.29092	NA	NA	NA	NA	NA	NA
Petunia01_unigene00001451	264.144	50.9342	0.538479	AT3G52150.2	9e-88	RNA-binding (RRM/RBD/RNP motifs) family protein	XP_009798565	1e-123	PREDICTED: 30S ribosomal protein 2, chloroplastic [Nicotiana sylvestris]
Petunia01_unigene00001452	349.479	44.4939	1.32551	AT3G54050.2	0	HCEF1, high cyclic electron flow 1	XP_016542325	0	PREDICTED: fructose-1,6-bisphosphatase, chloroplastic-like [Capsicum annuum]
Petunia01_unigene00001453	15.3135	19.4435	20.586	AT3G07220.1	1e-141	SMAD/FHA domain-containing protein	XP_015086007	3e-177	PREDICTED: transcriptional activator FHA1-like [Solanum pennellii]
Petunia01_unigene00001454	23.2435	25.6292	26.5934	AT3G23710.1	3e-88	Tic22-like family protein	XP_009598816	2e-147	PREDICTED: protein TIC 22-like, chloroplastic [Nicotiana tomentosiformis]
Petunia01_unigene00001455	17.0081	37.135	0.767792	AT5G42250.1	0	Zinc-binding alcohol dehydrogenase family protein	XP_009762562	0	PREDICTED: alcohol dehydrogenase-like 7 [Nicotiana sylvestris]
Petunia01_unigene00001456	109.577	231.297	39.3091	AT5G15780.1	2e-44	Pollen Ole e 1 allergen and extensin family protein	XP_006338330	7e-120	PREDICTED: vegetative cell wall protein gp1 [Solanum tuberosum]
Petunia01_unigene00001457	520.832	1077.57	338.018	AT1G07930.2	8e-80	GTP binding Elongation factor Tu family protein	XP_016508315	8e-80	PREDICTED: elongation factor 1-alpha-like [Nicotiana tabacum]
Petunia01_unigene00001458	40.1338	37.2206	29.0077	AT1G50200.1	0	ALATS, ACD, Alanyl-tRNA synthetase	XP_009601820	0	PREDICTED: alanine--tRNA ligase {ECO:0000255|HAMAP-Rule:MF_03133} [Nicotiana tomentosiformis]
Petunia01_unigene00001459	39.9552	42.6972	55.3055	AT1G50200.1	0	ALATS, ACD, Alanyl-tRNA synthetase	XP_009601820	0	PREDICTED: alanine--tRNA ligase {ECO:0000255|HAMAP-Rule:MF_03133} [Nicotiana tomentosiformis]
Petunia01_unigene00001460	7.49593	12.0267	3.02069	AT2G33860.1	9e-178	ETT, ARF3, Transcriptional factor B3 family protein / auxin-responsive factor AUX/IAA-related	XP_009589968	0	PREDICTED: auxin response factor 3 [Nicotiana tomentosiformis]
Petunia01_unigene00001461	972.568	173.015	2.93577	AT1G60950.1	6e-51	FED A, ATFD2, 2Fe-2S ferredoxin-like superfamily protein	XP_009796636	7e-80	PREDICTED: ferredoxin [Nicotiana sylvestris]
Petunia01_unigene00001462	94.3516	30.1275	324.326	AT5G60360.2	2e-70	AALP, ALP, aleurain-like protease	XP_009774827	8e-79	PREDICTED: cysteine proteinase 3 [Nicotiana sylvestris]
Petunia01_unigene00001463	2.43745	3.18664	1.1314	NA	NA	NA	NA	NA	NA
Petunia01_unigene00001464	40.8283	18.5456	19.3705	NA	NA	NA	NA	NA	NA
Petunia01_unigene00001465	22.5393	42.1745	8.84305	AT1G68550.2	7e-30	Integrase-type DNA-binding superfamily protein	XP_016548314	8e-132	PREDICTED: ethylene-responsive transcription factor ERF118-like [Capsicum annuum]
Petunia01_unigene00001466	34.6866	51.4047	63.9755	AT4G17720.1	3e-104	RNA-binding (RRM/RBD/RNP motifs) family protein	XP_006347584	7e-158	PREDICTED: binding partner of ACD11 1 [Solanum tuberosum]
Petunia01_unigene00001467	122.788	225.448	117.823	AT3G15020.1	0	mMDH2, Lactate/malate dehydrogenase family protein	XP_009611177	0	PREDICTED: malate dehydrogenase 2, mitochondrial [Nicotiana tomentosiformis]
Petunia01_unigene00001468	145.87	197.666	104.896	NA	NA	NA	NA	NA	NA
Petunia01_unigene00001469	32.182	32.4909	43.851	AT2G41900.1	0	CCCH-type zinc finger protein with ARM repeat domain	XP_016538093	0	PREDICTED: zinc finger CCCH domain-containing protein 30-like [Capsicum annuum]
Petunia01_unigene00001470	71.1439	67.4381	68.7657	NA	NA	NA	NA	NA	NA
Petunia01_unigene00001471	17.3887	1.09289	0.153654	AT1G08940.1	6e-32	Phosphoglycerate mutase family protein	XP_009800803	7e-85	PREDICTED: uncharacterized protein LOC104246640 isoform X3 [Nicotiana sylvestris]
Petunia01_unigene00001472	12.6453	13.6304	16.7457	AT2G03070.1	6e-142	MED8, mediator subunit 8	XP_006342856	0	PREDICTED: mediator of RNA polymerase II transcription subunit 8 isoform X2 [Solanum tuberosum]
Petunia01_unigene00001473	32.0509	28.8389	19.1772	AT5G42130.1	5e-168	Mitochondrial substrate carrier family protein	XP_010320064	0	PREDICTED: protein MITOFERRINLIKE 1, chloroplastic [Solanum lycopersicum]
Petunia01_unigene00001474	5.18216	1.03588	0.22655	AT5G23960.2	1e-56	TPS21, terpene synthase 21	XP_015081520	9e-111	PREDICTED: (-)-germacrene D synthase-like [Solanum pennellii]
Petunia01_unigene00001475	16.2152	29.5296	26.6213	AT5G65720.1	0	ATNIFS1, NIFS1, NFS1, ATNFS1, nitrogen fixation S (NIFS)-like 1	XP_006357737	0	PREDICTED: cysteine desulfurase, mitochondrial [Solanum tuberosum]
Petunia01_unigene00001476	9.05602	15.2626	28.4197	AT2G25290.3	0	Phox1, Octicosapeptide/Phox/Bem1p (PB1) domain-containing protein / tetratricopeptide repeat (TPR)-containing protein	XP_015082252	0	PREDICTED: uncharacterized protein LOC107025956 [Solanum pennellii]
Petunia01_unigene00001477	20.1112	20.4384	5.44317	AT2G27810.1	0	ATNAT12, NAT12, nucleobase-ascorbate transporter 12	XP_009587588	0	PREDICTED: nucleobase-ascorbate transporter 12 [Nicotiana tomentosiformis]
Petunia01_unigene00001478	113.994	202.281	39.7185	AT1G70730.1	0	PGM2, Phosphoglucomutase/phosphomannomutase family protein	XP_016542801	0	PREDICTED: phosphoglucomutase, cytoplasmic [Capsicum annuum]
Petunia01_unigene00001479	1852.24	339.935	8.31633	AT1G30380.1	1e-62	PSAK, photosystem I subunit K	XP_009787811	2e-67	PREDICTED: photosystem I reaction center subunit psaK, chloroplastic [Nicotiana sylvestris]
Petunia01_unigene00001480	25.312	43.006	61.7536	AT3G12760.1	1e-140	CONTAINS InterPro DOMAIN/s: Defective-in-cullin neddylation protein (InterPro:IPR014764), Protein of unknown function DUF298 (InterPro:IPR005176), UBA-like (InterPro:IPR009060); BEST Arabidopsis thaliana protein match is: Domain of unknown function (DUF298) (TAIR:AT1G15860.2); Has 857 Blast hits to 855 proteins in 202 species: Archae - 0; Bacteria - 0; Metazoa - 482; Fungi - 154; Plants - 139; Vi…	XP_009768412	0	PREDICTED: DCN1-like protein 1 [Nicotiana sylvestris]
Petunia01_unigene00001481	12.5899	20.9233	10.7513	AT5G19330.1	0	ARIA, ARM repeat protein interacting with ABF2	XP_006352776	0	PREDICTED: ARM REPEAT PROTEIN INTERACTING WITH ABF2-like [Solanum tuberosum]
Petunia01_unigene00001482	21.9549	7.24347	1.32628	NA	NA	NA	XP_009788671	8e-42	PREDICTED: uncharacterized protein LOC104236446 [Nicotiana sylvestris]
Petunia01_unigene00001483	204.739	461.509	99.9932	AT5G56030.1	0	HSP81-2, ERD8, HSP90.2, AtHsp90.2, heat shock protein 81-2	XP_009763345	0	PREDICTED: heat shock cognate protein 80-like [Nicotiana sylvestris]
Petunia01_unigene00001484	14.6053	17.5821	15.4022	AT1G73460.1	0	Protein kinase superfamily protein	XP_009791169	0	PREDICTED: uncharacterized protein LOC104238498 [Nicotiana sylvestris]
Petunia01_unigene00001485	5.25619	4.87982	1.89191	NA	NA	NA	NA	NA	NA
Petunia01_unigene00001486	23.1333	31.7035	106.989	AT2G30880.1	0	Pleckstrin homology (PH) domain-containing protein	XP_009790172	0	PREDICTED: switch-associated protein 70 [Nicotiana sylvestris]
Petunia01_unigene00001487	3.66533	2.70683	2.43562	NA	NA	NA	XP_009595914	3e-149	PREDICTED: uncharacterized protein LOC104092110 isoform X4 [Nicotiana tomentosiformis]
Petunia01_unigene00001488	49.2987	24.9798	15.622	AT4G23940.1	0	FtsH extracellular protease family	XP_016498831	0	PREDICTED: probable inactive ATP-dependent zinc metalloprotease FTSHI 1, chloroplastic [Nicotiana tabacum]
Petunia01_unigene00001489	7.1974	7.49	8.88048	AT2G32910.1	6e-45	DCD (Development and Cell Death) domain protein	XP_015158740	0	PREDICTED: uncharacterized protein LOC102605831 [Solanum tuberosum]
Petunia01_unigene00001490	11.6294	7.64589	15.7496	NA	NA	NA	NA	NA	NA
Petunia01_unigene00001491	1.0452	5.58692	82.4765	AT4G25810.1	3e-27	XTR6, XTH23, xyloglucan endotransglycosylase 6	XP_015070689	8e-36	PREDICTED: probable xyloglucan endotransglucosylase/hydrolase protein 23 isoform X4 [Solanum pennellii]
Petunia01_unigene00001492	0.361825	0.763447	38.0186	AT5G57560.1	8e-24	TCH4, XTH22, Xyloglucan endotransglucosylase/hydrolase family protein	XP_015070689	6e-30	PREDICTED: probable xyloglucan endotransglucosylase/hydrolase protein 23 isoform X4 [Solanum pennellii]
Petunia01_unigene00001493	1.18385	0.713685	41.1596	AT4G25810.1	3e-107	XTR6, XTH23, xyloglucan endotransglycosylase 6	XP_004235156	1e-131	PREDICTED: probable xyloglucan endotransglucosylase/hydrolase protein 23 [Solanum lycopersicum]
Petunia01_unigene00001494	16.1557	6.14927	21.7736	AT5G23810.2	9e-101	AAP7, amino acid permease 7	XP_004244012	0	PREDICTED: probable amino acid permease 7 isoform X1 [Solanum lycopersicum]
Petunia01_unigene00001495	5.1881	8.35939	8.22699	AT5G44240.1	0	ALA2, aminophospholipid ATPase 2	XP_009630133	0	PREDICTED: phospholipid-transporting ATPase 2 isoform X2 [Nicotiana tomentosiformis]
Petunia01_unigene00001496	85.7185	153.156	218.949	AT1G55190.1	1e-55	PRA1.F2, PRA7, PRA1 (Prenylated rab acceptor) family protein	XP_009599766	5e-75	PREDICTED: PRA1 family protein F2-like [Nicotiana tomentosiformis]
Petunia01_unigene00001497	67.9239	63.8354	24.1596	AT4G33680.1	0	AGD2, Pyridoxal phosphate (PLP)-dependent transferases superfamily protein	XP_009619211	0	PREDICTED: LL-diaminopimelate aminotransferase, chloroplastic [Nicotiana tomentosiformis]
Petunia01_unigene00001498	38.8317	66.8288	73.4691	AT4G26570.1	5e-138	ATCBL3, CBL3, calcineurin B-like 3	XP_009785110	4e-155	PREDICTED: calcineurin B-like protein 3 [Nicotiana sylvestris]
Petunia01_unigene00001499	145.19	359.822	126.3	AT5G02610.1	4e-70	Ribosomal L29 family protein	XP_004236769	2e-75	PREDICTED: 60S ribosomal protein L35-like [Solanum lycopersicum]
Petunia01_unigene00001500	16.7248	16.6653	11.5282	NA	NA	NA	NA	NA	NA
Petunia01_unigene00001501	8.87663	10.6336	9.15701	AT5G04870.1	3e-168	CPK1, ATCPK1, calcium dependent protein kinase 1	XP_009787542	0	PREDICTED: calcium-dependent protein kinase 26-like [Nicotiana sylvestris]
Petunia01_unigene00001502	1.7422	3.35436	1.58278	NA	NA	NA	NA	NA	NA
Petunia01_unigene00001503	10.0654	16.2516	4.54382	AT4G33740.3	2e-19	unknown protein; FUNCTIONS IN: molecular_function unknown; INVOLVED IN: biological_process unknown; LOCATED IN: cellular_component unknown; BEST Arabidopsis thaliana protein match is: unknown protein (TAIR:AT4G37820.1); Has 138092 Blast hits to 73110 proteins in 2951 species: Archae - 732; Bacteria - 17903; Metazoa - 48520; Fungi - 16808; Plants - 7078; Viruses - 1044; Other Eukaryotes - 46007 (s…	XP_016442986	6e-153	PREDICTED: myb-like protein X [Nicotiana tabacum]
Petunia01_unigene00001504	198.723	436.248	207.093	AT1G79550.2	0	PGK, phosphoglycerate kinase	XP_016581536	0	PREDICTED: phosphoglycerate kinase, cytosolic [Capsicum annuum]
Petunia01_unigene00001505	6.43901	7.03573	3.43827	AT2G01390.1	5e-65	Tetratricopeptide repeat (TPR)-like superfamily protein	XP_009598058	2e-149	PREDICTED: pentatricopeptide repeat-containing protein At2g01390-like [Nicotiana tomentosiformis]
Petunia01_unigene00001506	10.1708	45.9504	2.0375	AT2G19480.3	1e-118	NAP1;2, nucleosome assembly protein 1;2	XP_009792767	4e-170	PREDICTED: nucleosome assembly protein 1;4-like [Nicotiana sylvestris]
Petunia01_unigene00001507	115.813	78.5926	178.81	AT2G41430.5	6e-27	ERD15, dehydration-induced protein (ERD15)	XP_009594537	9e-86	PREDICTED: protein EARLY RESPONSIVE TO DEHYDRATION 15-like [Nicotiana tomentosiformis]
Petunia01_unigene00001508	41.9158	74.673	17.1445	AT5G15740.1	0	O-fucosyltransferase family protein	XP_009757587	0	PREDICTED: uncharacterized protein At1g04910-like [Nicotiana sylvestris]
Petunia01_unigene00001509	225.266	133.314	136.22	NA	NA	NA	NA	NA	NA
Petunia01_unigene00001510	72.1767	47.8532	3.42387	AT1G15290.1	0	Tetratricopeptide repeat (TPR)-like superfamily protein	XP_016497976	0	PREDICTED: protein TSS isoform X1 [Nicotiana tabacum]
Petunia01_unigene00001511	263.664	1652.27	174.82	AT4G14960.2	0	TUA6, Tubulin/FtsZ family protein	XP_009790136	0	PREDICTED: tubulin alpha chain [Nicotiana sylvestris]
Petunia01_unigene00001512	62.4485	34.3121	12.2716	AT5G48220.1	7e-175	Aldolase-type TIM barrel family protein	XP_009795959	0	PREDICTED: indole-3-glycerol phosphate synthase, chloroplastic-like [Nicotiana sylvestris]
Petunia01_unigene00001513	66.13	105.238	306	AT1G30360.1	2e-91	ERD4, Early-responsive to dehydration stress protein (ERD4)	XP_016439858	5e-138	PREDICTED: CSC1-like protein ERD4 [Nicotiana tabacum]
Petunia01_unigene00001514	2.79437	4.73999	8.53339	AT3G46730.1	1e-55	NB-ARC domain-containing disease resistance protein	XP_016543177	0	PREDICTED: putative late blight resistance protein homolog R1B-16 [Capsicum annuum]
Petunia01_unigene00001515	2.40726	5.35442	4.08239	AT1G10920.2	3e-53	LOV1, NB-ARC domain-containing disease resistance protein	XP_016543177	0	PREDICTED: putative late blight resistance protein homolog R1B-16 [Capsicum annuum]
Petunia01_unigene00001516	24.7695	14.7779	2.66046	AT4G22930.1	0	PYR4, DHOASE, pyrimidin 4	XP_009624226	0	PREDICTED: dihydroorotase, mitochondrial isoform X1 [Nicotiana tomentosiformis]
Petunia01_unigene00001517	3.64613	2.05154	0.126191	NA	NA	NA	NA	NA	NA
Petunia01_unigene00001518	4.53153	4.62652	1.45704	AT2G01390.1	6e-87	Tetratricopeptide repeat (TPR)-like superfamily protein	XP_009598058	0	PREDICTED: pentatricopeptide repeat-containing protein At2g01390-like [Nicotiana tomentosiformis]
Petunia01_unigene00001519	13.4889	27.8418	31.1737	AT5G19450.2	0	CDPK19, CPK8, calcium-dependent protein kinase 19	XP_016479757	0	PREDICTED: calcium-dependent protein kinase 8-like [Nicotiana tabacum]
Petunia01_unigene00001520	17.5734	25.9885	26.718	AT5G53480.1	0	ARM repeat superfamily protein	XP_009626307	0	PREDICTED: importin subunit beta-1-like [Nicotiana tomentosiformis]
Petunia01_unigene00001521	40.0717	18.9127	7.82846	AT1G36390.2	1e-62	Co-chaperone GrpE family protein	XP_009795641	6e-130	PREDICTED: grpE protein homolog, mitochondrial [Nicotiana sylvestris]
Petunia01_unigene00001522	18.938	18.093	59.3839	AT5G03980.1	1e-60	SGNH hydrolase-type esterase superfamily protein	XP_010251328	5e-98	PREDICTED: GDSL esterase/lipase At5g03980-like [Nelumbo nucifera]
Petunia01_unigene00001523	1.55962	6.17022	5.1009	AT1G80660.1	0	AHA9, HA9, H(+)-ATPase 9	XP_009610942	0	PREDICTED: ATPase 9, plasma membrane-type-like [Nicotiana tomentosiformis]
Petunia01_unigene00001524	4.66659	34.8085	10.9738	AT3G42640.1	0	AHA8, HA8, H(+)-ATPase 8	XP_009587248	0	PREDICTED: ATPase 9, plasma membrane-type [Nicotiana tomentosiformis]
Petunia01_unigene00001525	47.1931	155.299	31.6548	AT4G34980.1	0	SLP2, subtilisin-like serine protease 2	XP_006359680	0	PREDICTED: subtilisin-like protease SBT1.6 [Solanum tuberosum]
Petunia01_unigene00001526	26.7119	91.9588	24.5847	AT4G12420.2	0	SKU5, Cupredoxin superfamily protein	XP_009630515	0	PREDICTED: monocopper oxidase-like protein SKU5 [Nicotiana tomentosiformis]
Petunia01_unigene00001527	9.62209	16.4377	5.92206	NA	NA	NA	NA	NA	NA
Petunia01_unigene00001528	8.33383	10.2038	17.3545	NA	NA	NA	NA	NA	NA
Petunia01_unigene00001529	6.89492	14.0956	1.27269	NA	NA	NA	NA	NA	NA
Petunia01_unigene00001530	4.01619	4.35004	3.44716	NA	NA	NA	NA	NA	NA
Petunia01_unigene00001531	109.174	117.865	176.926	AT1G71950.1	5e-37	Proteinase inhibitor, propeptide	XP_004241826	1e-49	PREDICTED: subtilisin-like protease SBT3.3 [Solanum lycopersicum]
Petunia01_unigene00001532	92.6947	30.537	5.90172	AT4G14540.1	1e-70	NF-YB3, nuclear factor Y, subunit B3	XP_009773122	4e-83	PREDICTED: nuclear transcription factor Y subunit B-3-like [Nicotiana sylvestris]
Petunia01_unigene00001533	17.2566	20.0953	9.79779	AT1G53440.1	0	Leucine-rich repeat transmembrane protein kinase	XP_009619428	0	PREDICTED: probable LRR receptor-like serine/threonine-protein kinase At1g53430 [Nicotiana tomentosiformis]
Petunia01_unigene00001534	9.15699	19.2313	7.16384	NA	NA	NA	NA	NA	NA
Petunia01_unigene00001535	12.758	28.2067	5.70174	NA	NA	NA	NA	NA	NA
Petunia01_unigene00001536	2.74517	15.9288	17.1016	AT3G59320.1	2e-81	Eukaryotic protein of unknown function (DUF914)	XP_016436923	0	PREDICTED: solute carrier family 35 member F2-like [Nicotiana tabacum]
Petunia01_unigene00001537	4.87704	6.65451	3.84845	AT3G59340.1	4e-59	Eukaryotic protein of unknown function (DUF914)	XP_015085976	2e-137	PREDICTED: solute carrier family 35 member F2-like [Solanum pennellii]
Petunia01_unigene00001538	35.2729	49.2262	2.07628	AT3G19720.1	9e-65	ARC5, DRP5B, P-loop containing nucleoside triphosphate hydrolases superfamily protein	XP_016545450	1e-86	PREDICTED: dynamin-like protein ARC5 isoform X5 [Capsicum annuum]
Petunia01_unigene00001539	37.9405	98.7206	33.954	AT1G79920.1	0	Heat shock protein 70 (Hsp 70) family protein	XP_016440765	0	PREDICTED: heat shock 70 kDa protein 15-like [Nicotiana tabacum]
Petunia01_unigene00001540	384.669	0.351616	12.4577	NA	NA	NA	NA	NA	NA
Petunia01_unigene00001541	244.684	122.82	261.566	NA	NA	NA	NA	NA	NA
Petunia01_unigene00001542	39.5004	21.566	66.6098	AT1G06820.1	0	CRTISO, CCR2, carotenoid isomerase	XP_016515909	0	PREDICTED: prolycopene isomerase, chloroplastic-like [Nicotiana tabacum]
Petunia01_unigene00001543	14.774	8.77067	21.1634	AT5G48160.2	0	OBE2, Protein of unknown function (DUF1423)	XP_006363007	0	PREDICTED: OBERON-like protein [Solanum tuberosum]
Petunia01_unigene00001544	16.4963	21.0984	23.9791	AT1G80000.2	2e-37	CASC3/Barentsz eIF4AIII binding	XP_009586607	0	PREDICTED: uncharacterized protein LOC104084461 isoform X1 [Nicotiana tomentosiformis]
Petunia01_unigene00001545	62.6963	40.5054	49.7834	AT1G56220.4	4e-26	Dormancy/auxin associated family protein	XP_009611305	5e-54	PREDICTED: auxin-repressed 12.5 kDa protein [Nicotiana tomentosiformis]
Petunia01_unigene00001546	9.064	9.82933	13.9633	AT3G15355.1	8e-101	UBC25, PFU1, ubiquitin-conjugating enzyme 25	XP_009590213	0	PREDICTED: putative ubiquitin-conjugating enzyme E2 38 isoform X1 [Nicotiana tomentosiformis]
Petunia01_unigene00001547	34.8543	45.9921	81.8978	AT5G01220.1	0	SQD2, sulfoquinovosyldiacylglycerol 2	XP_009587153	0	PREDICTED: uncharacterized protein LOC104084897 [Nicotiana tomentosiformis]
Petunia01_unigene00001548	96.6996	47.0996	13.3994	AT4G20360.1	0	ATRAB8D, ATRABE1B, RABE1b, RAB GTPase homolog E1B	XP_009628327	0	PREDICTED: elongation factor TuA, chloroplastic [Nicotiana tomentosiformis]
Petunia01_unigene00001549	51.5628	26.8756	42.5262	AT2G15580.1	2e-21	RING/U-box superfamily protein	XP_009768604	9e-72	PREDICTED: E3 ubiquitin ligase BIG BROTHER-like [Nicotiana sylvestris]
Petunia01_unigene00001550	90.8361	19.975	23.1606	AT5G57040.1	7e-81	Lactoylglutathione lyase / glyoxalase I family protein	XP_009762424	2e-117	PREDICTED: uncharacterized protein LOC104214458 [Nicotiana sylvestris]
Petunia01_unigene00001551	23.2207	47.005	113.24	AT3G12630.1	2e-52	A20/AN1-like zinc finger family protein	XP_009783307	9e-84	PREDICTED: zinc finger A20 and AN1 domain-containing stress-associated protein 5 [Nicotiana sylvestris]
Petunia01_unigene00001552	0.426367	1.79926	0.442691	NA	NA	NA	NA	NA	NA
Petunia01_unigene00001553	11.7074	0.470525	12.503	AT5G45110.1	0	NPR3, ATNPR3, NPR1-like protein 3	XP_009629509	0	PREDICTED: regulatory protein NPR3-like [Nicotiana tomentosiformis]
Petunia01_unigene00001554	1318.04	3055.09	268.046	AT4G14960.2	0	TUA6, Tubulin/FtsZ family protein	NP_001305617	0	tubulin alpha chain [Solanum tuberosum]
Petunia01_unigene00001555	13.3857	19.2425	15.1863	AT3G49430.3	5e-92	SRp34a, SER/ARG-rich protein 34A	XP_016477673	4e-102	PREDICTED: serine/arginine-rich splicing factor SR34A-like isoform X2 [Nicotiana tabacum]
Petunia01_unigene00001556	26.0773	10.7124	0.766743	AT1G70200.1	4e-43	RNA-binding (RRM/RBD/RNP motifs) family protein	XP_016470983	2e-144	PREDICTED: uncharacterized protein LOC107793199 [Nicotiana tabacum]
Petunia01_unigene00001557	16.9582	10.6783	5.34677	AT5G26820.1	0	ATIREG3, MAR1, RTS3, IREG3, iron-regulated protein 3	XP_009790948	0	PREDICTED: solute carrier family 40 member 3, chloroplastic [Nicotiana sylvestris]
Petunia01_unigene00001558	158.808	100.73	75.5855	AT2G47590.1	2e-177	PHR2, photolyase/blue-light receptor 2	XP_009610859	0	PREDICTED: blue-light photoreceptor PHR2 [Nicotiana tomentosiformis]
Petunia01_unigene00001559	73.407	41.4983	16.6815	AT5G59250.1	0	Major facilitator superfamily protein	XP_016541776	0	PREDICTED: D-xylose-proton symporter-like 3, chloroplastic [Capsicum annuum]
Petunia01_unigene00001560	95.6682	1.7841	1.90635	AT3G16910.1	1e-159	AAE7, ACN1, acyl-activating enzyme 7	XP_009801233	0	PREDICTED: acetate/butyrate--CoA ligase AAE7, peroxisomal-like [Nicotiana sylvestris]
Petunia01_unigene00001561	303.684	132.785	94.9698	AT2G29630.3	0	THIC, thiaminC	XP_006344043	0	PREDICTED: phosphomethylpyrimidine synthase, chloroplastic [Solanum tuberosum]
Petunia01_unigene00001562	16.3611	29.6524	39.1965	AT2G23940.1	4e-75	Protein of unknown function (DUF788)	XP_009595532	1e-93	PREDICTED: transmembrane protein 208 homolog [Nicotiana tomentosiformis]
Petunia01_unigene00001563	13.1054	12.3571	36.7392	AT4G37790.1	2e-63	HAT22, Homeobox-leucine zipper protein family	XP_016486665	6e-83	PREDICTED: homeobox-leucine zipper protein HAT22-like [Nicotiana tabacum]
Petunia01_unigene00001564	2.19349	4.16541	4.09944	AT5G06710.1	1e-54	HAT14, homeobox from Arabidopsis thaliana	XP_015066232	4e-62	PREDICTED: homeobox-leucine zipper protein HOX11-like [Solanum pennellii]
Petunia01_unigene00001565	102.077	59.2677	10.8209	AT4G10300.1	1e-49	RmlC-like cupins superfamily protein	XP_016550997	1e-71	PREDICTED: uncharacterized protein LOC107850765 [Capsicum annuum]
Petunia01_unigene00001566	42.6644	96.0229	24.4171	NA	NA	NA	XP_009766330	3e-23	PREDICTED: putative nuclease HARBI1 [Nicotiana sylvestris]
Petunia01_unigene00001567	346.776	108.109	7.52479	NA	NA	NA	XP_006356078	1e-16	PREDICTED: chlorophyll a-b binding protein 3C, chloroplastic-like [Solanum tuberosum]
Petunia01_unigene00001568	11.7575	26.1735	7.57038	AT1G13030.1	5e-53	sphere organelles protein-related	XP_009601221	0	PREDICTED: coilin isoform X1 [Nicotiana tomentosiformis]
Petunia01_unigene00001569	11.0023	8.45252	2.10896	AT1G06240.1	3e-96	Protein of unknown function DUF455	XP_016442487	6e-141	PREDICTED: uncharacterized protein HI_0077-like [Nicotiana tabacum]
Petunia01_unigene00001570	6.74599	13.4576	8.49773	AT1G04210.1	0	Leucine-rich repeat protein kinase family protein	XP_009621191	0	PREDICTED: uncharacterized protein LOC104112856 [Nicotiana tomentosiformis]
Petunia01_unigene00001571	25.4214	34.4452	41.5955	AT5G22770.2	0	alpha-ADR, alpha-adaptin	XP_009799205	0	PREDICTED: AP-2 complex subunit alpha-1-like isoform X2 [Nicotiana sylvestris]
Petunia01_unigene00001572	49.6746	81.2651	18.1096	AT2G27040.2	0	AGO4, Argonaute family protein	XP_015164242	0	PREDICTED: protein argonaute 4 [Solanum tuberosum]
Petunia01_unigene00001573	101.164	1065.2	55.3387	AT2G02100.1	7e-25	LCR69, PDF2.2, low-molecular-weight cysteine-rich 69	XP_009769844	7e-39	PREDICTED: defensin-like protein P322 [Nicotiana sylvestris]
Petunia01_unigene00001574	31.5857	58.079	20.0838	AT3G02530.1	0	TCP-1/cpn60 chaperonin family protein	XP_009791631	0	PREDICTED: T-complex protein 1 subunit zeta-like isoform X2 [Nicotiana sylvestris]
Petunia01_unigene00001575	1.17936	2.77122	0.133583	AT3G17360.1	0	POK1, phragmoplast orienting kinesin 1	XP_006337969	0	PREDICTED: phragmoplast orienting kinesin-1 [Solanum tuberosum]
Petunia01_unigene00001576	4.42752	2.44329	1.13158	NA	NA	NA	NA	NA	NA
Petunia01_unigene00001577	170.156	536.638	3.17609	AT5G59870.1	4e-45	HTA6, histone H2A 6	XP_016538629	2e-49	PREDICTED: histone H2A.1-like [Capsicum annuum]
Petunia01_unigene00001578	197.087	9.76071	4.02117	AT4G35090.1	0	CAT2, catalase 2	XP_009597278	0	PREDICTED: catalase isozyme 1 [Nicotiana tomentosiformis]
Petunia01_unigene00001579	25.2101	43.0844	54.5861	AT1G09270.2	0	IMPA-4, importin alpha isoform 4	XP_006344784	0	PREDICTED: importin subunit alpha-4 [Solanum tuberosum]
Petunia01_unigene00001580	85.7649	38.5873	18.2114	AT1G22700.1	9e-107	Tetratricopeptide repeat (TPR)-like superfamily protein	XP_009630134	8e-179	PREDICTED: uncharacterized protein ycf37 [Nicotiana tomentosiformis]
Petunia01_unigene00001581	6.88139	6.53384	4.55484	NA	NA	NA	NA	NA	NA
Petunia01_unigene00001582	25.9145	23.5039	23.8813	NA	NA	NA	NA	NA	NA
Petunia01_unigene00001583	255.737	675.975	63.3804	AT4G09320.1	1e-88	NDPK1, Nucleoside diphosphate kinase family protein	XP_009788779	9e-95	PREDICTED: nucleoside diphosphate kinase 1 [Nicotiana sylvestris]
Petunia01_unigene00001584	16.0611	19.5802	20.0112	NA	NA	NA	NA	NA	NA
Petunia01_unigene00001585	53.9556	172.169	19.5185	AT5G62390.1	6e-78	ATBAG7, BAG7, BCL-2-associated athanogene 7	XP_016511873	0	PREDICTED: BAG family molecular chaperone regulator 7-like [Nicotiana tabacum]
Petunia01_unigene00001586	25.0328	29.9825	186.525	AT4G08300.1	3e-152	nodulin MtN21 /EamA-like transporter family protein	XP_009623146	0	PREDICTED: WAT1-related protein At4g08300 isoform X1 [Nicotiana tomentosiformis]
Petunia01_unigene00001587	13.9087	22.7278	0.353008	NA	NA	NA	XP_009785008	0	PREDICTED: uncharacterized protein LOC104233317 [Nicotiana sylvestris]
Petunia01_unigene00001588	15.3825	38.0619	12.3832	NA	NA	NA	NA	NA	NA
Petunia01_unigene00001589	2.14533	2.69749	1.47285	AT5G08520.1	4e-44	Duplicated homeodomain-like superfamily protein	XP_009631819	0	PREDICTED: uncharacterized protein LOC104121509 isoform X2 [Nicotiana tomentosiformis]
Petunia01_unigene00001590	31.0333	30.2248	10.9681	AT3G07890.2	0	Ypt/Rab-GAP domain of gyp1p superfamily protein	XP_004251525	0	PREDICTED: growth hormone-regulated TBC protein 1-like [Solanum lycopersicum]
Petunia01_unigene00001591	71.3196	47.3558	87.7798	AT3G15730.1	0	PLDALPHA1, PLD, phospholipase D alpha 1	XP_016502214	0	PREDICTED: phospholipase D alpha 1-like [Nicotiana tabacum]
Petunia01_unigene00001592	61.109	61.6666	30.816	AT4G24190.2	0	SHD, AtHsp90.7, AtHsp90-7, Chaperone protein htpG family protein	XP_004238368	0	PREDICTED: endoplasmin homolog [Solanum lycopersicum]
Petunia01_unigene00001593	431.545	166.144	52.4514	AT5G54600.1	9e-66	Translation protein SH3-like family protein	XP_009593522	3e-80	PREDICTED: 50S ribosomal protein L24, chloroplastic [Nicotiana tomentosiformis]
Petunia01_unigene00001594	534.521	1070.37	281.014	AT5G02500.1	0	HSC70-1, HSP70-1, AT-HSC70-1, HSC70, heat shock cognate protein 70-1	XP_004249574	0	PREDICTED: heat shock cognate 70 kDa protein 2 [Solanum lycopersicum]
Petunia01_unigene00001595	25.2113	52.7153	28.9774	AT4G16660.1	0	heat shock protein 70 (Hsp 70) family protein	XP_009757679	0	PREDICTED: heat shock 70 kDa protein 17 [Nicotiana sylvestris]
Petunia01_unigene00001596	108.777	92.2369	10.0258	AT5G16390.1	2e-26	CAC1, CAC1A, BCCP, BCCP1, chloroplastic acetylcoenzyme A carboxylase 1	XP_009759359	5e-96	PREDICTED: biotin carboxyl carrier protein of acetyl-CoA carboxylase 1, chloroplastic isoform X2 [Nicotiana sylvestris]
Petunia01_unigene00001597	23.6865	33.2375	0.319913	AT5G62890.3	0	Xanthine/uracil permease family protein	XP_009608481	0	PREDICTED: nucleobase-ascorbate transporter 6 isoform X1 [Nicotiana tomentosiformis]
Petunia01_unigene00001598	24.86	57.2806	10.8497	AT4G28000.1	0	P-loop containing nucleoside triphosphate hydrolases superfamily protein	XP_006366648	0	PREDICTED: uncharacterized protein LOC102581738 [Solanum tuberosum]
Petunia01_unigene00001599	27.4495	28.6262	23.2262	AT3G17970.1	0	atToc64-III, TOC64-III, translocon at the outer membrane of chloroplasts 64-III	XP_016477976	0	PREDICTED: outer envelope protein 64, chloroplastic-like [Nicotiana tabacum]
Petunia01_unigene00001600	67.8195	159.687	202.278	AT5G64130.1	9e-34	cAMP-regulated phosphoprotein 19-related protein	XP_004229948	1e-41	PREDICTED: uncharacterized protein LOC101266760 [Solanum lycopersicum]
Petunia01_unigene00001601	3.9439	10.7424	4.16934	NA	NA	NA	NA	NA	NA
Petunia01_unigene00001602	62.6067	125.096	22.5107	AT5G28840.2	0	GME, GDP-D-mannose 3',5'-epimerase	XP_010323635	0	PREDICTED: GDP-mannose 3',5'-epimerase isoform X1 [Solanum lycopersicum]
Petunia01_unigene00001603	6.05855	7.8395	8.76123	AT5G12430.1	0	TPR16, Heat shock protein DnaJ with tetratricopeptide repeat	XP_009609450	0	PREDICTED: uncharacterized protein LOC104103266 [Nicotiana tomentosiformis]
Petunia01_unigene00001604	95.7552	30.3434	26.0905	NA	NA	NA	XP_016432368	3e-66	PREDICTED: extensin-2-like, partial [Nicotiana tabacum]
Petunia01_unigene00001605	6.3282	6.65467	6.65525	NA	NA	NA	NA	NA	NA
Petunia01_unigene00001606	3.46442	2.92395	2.53233	NA	NA	NA	XP_016465002	8e-24	PREDICTED: uncharacterized protein LOC107787902 [Nicotiana tabacum]
Petunia01_unigene00001607	23.4605	41.4741	35.2495	AT2G17200.1	4e-168	DSK2, ubiquitin family protein	XP_009601930	0	PREDICTED: ubiquitin domain-containing protein DSK2b-like isoform X1 [Nicotiana tomentosiformis]
Petunia01_unigene00001608	3.55403	4.47665	25.4952	AT3G04240.1	0	SEC, Tetratricopeptide repeat (TPR)-like superfamily protein	XP_016482041	0	PREDICTED: probable UDP-N-acetylglucosamine--peptide N-acetylglucosaminyltransferase SEC isoform X2 [Nicotiana tabacum]
Petunia01_unigene00001609	39.2126	63.5161	73.2497	AT3G04240.1	0	SEC, Tetratricopeptide repeat (TPR)-like superfamily protein	XP_009799068	0	PREDICTED: probable UDP-N-acetylglucosamine--peptide N-acetylglucosaminyltransferase SEC [Nicotiana sylvestris]
Petunia01_unigene00001610	118.317	1.49214	116.464	NA	NA	NA	XP_009600355	1e-35	PREDICTED: keratin-associated protein 21-1-like [Nicotiana tomentosiformis]
Petunia01_unigene00001611	55.9914	10.485	88.5106	NA	NA	NA	XP_009600355	3e-46	PREDICTED: keratin-associated protein 21-1-like [Nicotiana tomentosiformis]
Petunia01_unigene00001612	71.7372	190.357	56.7724	AT4G16720.1	1e-112	Ribosomal protein L23/L15e family protein	XP_004241917	2e-124	PREDICTED: 60S ribosomal protein L15 [Solanum lycopersicum]
Petunia01_unigene00001613	51.1191	135.641	39.3134	AT4G16720.1	1e-108	Ribosomal protein L23/L15e family protein	XP_004241917	4e-120	PREDICTED: 60S ribosomal protein L15 [Solanum lycopersicum]
Petunia01_unigene00001614	1.34242	2.11692	4.90037	AT4G29090.1	2e-23	Ribonuclease H-like superfamily protein	XP_015072526	0	PREDICTED: uncharacterized protein LOC107016627 [Solanum pennellii]
Petunia01_unigene00001615	59.0577	111.858	232.828	AT1G32400.3	2e-116	TOM2A, tobamovirus multiplication 2A	XP_016571245	8e-178	PREDICTED: tobamovirus multiplication protein 2A [Capsicum annuum]
Petunia01_unigene00001616	9.54168	17.4485	16.6552	NA	NA	NA	NA	NA	NA
Petunia01_unigene00001617	100.39	386.034	339.184	AT2G10940.2	4e-27	Bifunctional inhibitor/lipid-transfer protein/seed storage 2S albumin superfamily protein	XP_016578812	8e-33	PREDICTED: 36.4 kDa proline-rich protein [Capsicum annuum]
Petunia01_unigene00001618	44.0447	73.8713	41.1328	AT4G20980.4	0	Eukaryotic translation initiation factor 3 subunit 7 (eIF-3)	XP_009627997	0	PREDICTED: eukaryotic translation initiation factor 3 subunit D {ECO:0000255|HAMAP-Rule:MF_03003}-like [Nicotiana tomentosiformis]
Petunia01_unigene00001619	20.9598	4.93553	1.81512	AT1G01320.2	0	Tetratricopeptide repeat (TPR)-like superfamily protein	XP_010321505	0	PREDICTED: clustered mitochondria protein homolog isoform X2 [Solanum lycopersicum]
Petunia01_unigene00001620	11.2129	7.79147	15.8964	AT1G69170.1	2e-46	Squamosa promoter-binding protein-like (SBP domain) transcription factor family protein	XP_015074864	0	PREDICTED: squamosa promoter-binding-like protein 6 [Solanum pennellii]
Petunia01_unigene00001621	3.41463	4.2574	7.99317	AT1G19260.1	0	TTF-type zinc finger protein with HAT dimerisation domain	XP_015168664	0	PREDICTED: zinc finger MYM-type protein 1-like [Solanum tuberosum]
Petunia01_unigene00001622	0	1.93151	0.950458	NA	NA	NA	NA	NA	NA
Petunia01_unigene00001623	0.604098	1.45673	3.26157	AT4G16835.1	3e-133	Tetratricopeptide repeat (TPR)-like superfamily protein	XP_009594552	1e-179	PREDICTED: pentatricopeptide repeat-containing protein At4g16835, mitochondrial [Nicotiana tomentosiformis]
Petunia01_unigene00001624	0.86679	3.90169	0.239993	AT3G19550.1	3e-17	unknown protein; FUNCTIONS IN: molecular_function unknown; INVOLVED IN: biological_process unknown; LOCATED IN: mitochondrion; EXPRESSED IN: 15 plant structures; EXPRESSED DURING: 9 growth stages; Has 36 Blast hits to 36 proteins in 8 species: Archae - 0; Bacteria - 0; Metazoa - 0; Fungi - 0; Plants - 36; Viruses - 0; Other Eukaryotes - 0 (source: NCBI BLink).	XP_009618571	1e-25	PREDICTED: uncharacterized protein LOC104110740 [Nicotiana tomentosiformis]
Petunia01_unigene00001625	0.995933	0.840563	2.06813	NA	NA	NA	NA	NA	NA
Petunia01_unigene00001626	3.60201	4.9208	5.85708	AT1G49920.1	5e-32	MuDR family transposase	XP_009625463	0	PREDICTED: uncharacterized protein LOC104116337 [Nicotiana tomentosiformis]
Petunia01_unigene00001627	78.6832	214.937	51.5777	AT3G06130.2	5e-38	Heavy metal transport/detoxification superfamily protein	XP_016515067	2e-69	PREDICTED: keratin, type I cytoskeletal 9-like [Nicotiana tabacum]
Petunia01_unigene00001628	2.82371	5.57949	9.86471	AT3G46510.1	0	PUB13, ATPUB13, plant U-box 13	XP_006350762	0	PREDICTED: U-box domain-containing protein 13-like isoform X1 [Solanum tuberosum]
Petunia01_unigene00001629	0	0.48269	0.190018	NA	NA	NA	NA	NA	NA
Petunia01_unigene00001630	23.4063	15.3535	9.62022	AT5G64330.2	0	NPH3, RPT3, JK218, Phototropic-responsive NPH3 family protein	XP_009608450	0	PREDICTED: root phototropism protein 3 isoform X2 [Nicotiana tomentosiformis]
Petunia01_unigene00001631	47.3771	9.67748	4.39579	AT3G21690.1	0	MATE efflux family protein	XP_016465432	0	PREDICTED: protein DETOXIFICATION 40-like [Nicotiana tabacum]
Petunia01_unigene00001632	1.76673	2.52343	1.35461	AT3G21690.1	0	MATE efflux family protein	XP_009614257	0	PREDICTED: protein TRANSPARENT TESTA 12-like isoform X1 [Nicotiana tomentosiformis]
Petunia01_unigene00001633	229.271	63.0655	4.91992	AT1G29070.1	1e-29	Ribosomal protein L34	XP_006346546	7e-60	PREDICTED: 50S ribosomal protein L34, chloroplastic [Solanum tuberosum]
Petunia01_unigene00001634	17.247	22.1757	22.5799	AT1G51740.1	4e-126	SYP81, ATUFE1, ATSYP81, UFE1, syntaxin of plants 81	XP_009760963	0	PREDICTED: syntaxin-81-like [Nicotiana sylvestris]
Petunia01_unigene00001635	26.2663	58.3802	23.622	AT2G01720.1	0	Ribophorin I	XP_015076664	0	PREDICTED: dolichyl-diphosphooligosaccharide--protein glycosyltransferase subunit 1B [Solanum pennellii]
Petunia01_unigene00001636	12.1517	1.67548	1.04933	AT3G14130.1	0	Aldolase-type TIM barrel family protein	XP_009804445	0	PREDICTED: peroxisomal (S)-2-hydroxy-acid oxidase GLO4-like [Nicotiana sylvestris]
Petunia01_unigene00001637	4.55526	9.20684	14.189	AT5G42810.1	7e-117	ATIPK1, IPK1, inositol-pentakisphosphate 2-kinase 1	XP_015073400	0	PREDICTED: inositol-pentakisphosphate 2-kinase-like [Solanum pennellii]
Petunia01_unigene00001638	89.8239	26.622	2.86295	AT4G39710.1	4e-94	FKBP16-2, FK506-binding protein 16-2	XP_015159182	1e-128	PREDICTED: photosynthetic NDH subunit of lumenal location 4, chloroplastic [Solanum tuberosum]
Petunia01_unigene00001639	10.4742	9.31167	0.754016	AT5G20950.2	0	Glycosyl hydrolase family protein	XP_009588263	0	PREDICTED: lysosomal beta glucosidase-like [Nicotiana tomentosiformis]
Petunia01_unigene00001640	164.182	371.921	287.315	AT1G21750.1	3e-97	ATPDIL1-1, ATPDI5, PDI5, PDIL1-1, PDI-like 1-1	XP_009801261	1e-143	PREDICTED: protein disulfide-isomerase-like [Nicotiana sylvestris]
Petunia01_unigene00001641	84.4915	61.2273	91.1038	AT5G57580.1	0	Calmodulin-binding protein	XP_016579650	0	PREDICTED: calmodulin-binding protein 60 B-like [Capsicum annuum]
Petunia01_unigene00001642	16.7622	5.48203	8.97544	AT2G25790.1	0	Leucine-rich receptor-like protein kinase family protein	XP_016483985	0	PREDICTED: probably inactive leucine-rich repeat receptor-like protein kinase At2g25790 [Nicotiana tabacum]
Petunia01_unigene00001643	23.8192	77.536	17.6152	AT3G23990.1	0	HSP60, HSP60-3B, heat shock protein 60	XP_009800688	0	PREDICTED: chaperonin CPN60-2, mitochondrial [Nicotiana sylvestris]
Petunia01_unigene00001644	12.8181	40.6475	23.7438	AT3G23990.1	0	HSP60, HSP60-3B, heat shock protein 60	XP_016472740	0	PREDICTED: chaperonin CPN60-2, mitochondrial-like [Nicotiana tabacum]
Petunia01_unigene00001645	196.131	53.1323	6.55477	AT1G73885.1	2e-38	unknown protein; FUNCTIONS IN: molecular_function unknown; INVOLVED IN: biological_process unknown; LOCATED IN: chloroplast thylakoid membrane, chloroplast; Has 37 Blast hits to 37 proteins in 13 species: Archae - 0; Bacteria - 0; Metazoa - 0; Fungi - 0; Plants - 37; Viruses - 0; Other Eukaryotes - 0 (source: NCBI BLink).	XP_009621928	4e-85	PREDICTED: uncharacterized protein LOC104113470 [Nicotiana tomentosiformis]
Petunia01_unigene00001646	415.267	209.45	16.1221	AT2G28000.1	0	CPN60A, CH-CPN60A, SLP, chaperonin-60alpha	XP_009612336	0	PREDICTED: ruBisCO large subunit-binding protein subunit alpha [Nicotiana tomentosiformis]
Petunia01_unigene00001647	147.793	311.691	210.426	AT1G49760.2	0	PAB8, poly(A) binding protein 8	XP_009768210	0	PREDICTED: polyadenylate-binding protein 8-like [Nicotiana sylvestris]
Petunia01_unigene00001648	30.294	66.9843	30.0166	AT2G25520.1	4e-152	Drug/metabolite transporter superfamily protein	XP_009775253	2e-170	PREDICTED: probable sugar phosphate/phosphate translocator At2g25520 [Nicotiana sylvestris]
Petunia01_unigene00001649	0	0.121483	0.717353	NA	NA	NA	NA	NA	NA
Petunia01_unigene00001650	31.2661	30.9724	27.0446	AT4G39680.2	8e-59	SAP domain-containing protein	XP_006354028	0	PREDICTED: apoptotic chromatin condensation inducer in the nucleus-like [Solanum tuberosum]
Petunia01_unigene00001651	6.03459	4.5592	2.95091	AT3G14470.1	1e-45	NB-ARC domain-containing disease resistance protein	XP_009765781	0	PREDICTED: putative disease resistance RPP13-like protein 1 isoform X2 [Nicotiana sylvestris]
Petunia01_unigene00001652	5.29591	4.90793	11.9461	AT4G16820.1	0	PLA-I{beta]2, alpha/beta-Hydrolases superfamily protein	XP_009606132	0	PREDICTED: phospholipase A1-Ibeta2, chloroplastic-like [Nicotiana tomentosiformis]
Petunia01_unigene00001653	4.93937	7.53591	0.315598	NA	NA	NA	NA	NA	NA
Petunia01_unigene00001654	2.76873	2.01224	3.76909	AT1G34320.1	2e-70	Protein of unknown function (DUF668)	XP_009765207	1e-119	PREDICTED: uncharacterized protein LOC104216777 [Nicotiana sylvestris]
Petunia01_unigene00001655	27.3092	3.9263	9.3025	AT2G31880.1	0	SOBIR1, EVR, Leucine-rich repeat protein kinase family protein	XP_009631251	0	PREDICTED: leucine-rich repeat receptor-like serine/threonine/tyrosine-protein kinase SOBIR1 [Nicotiana tomentosiformis]
Petunia01_unigene00001656	14.4649	21.7694	37.3321	AT5G08560.2	0	transducin family protein / WD-40 repeat family protein	XP_009618673	0	PREDICTED: WD repeat-containing protein 26-like [Nicotiana tomentosiformis]
Petunia01_unigene00001657	14.2361	7.22984	3.03778	AT1G19220.1	0	ARF19, IAA22, ARF11, auxin response factor 19	XP_009621049	0	PREDICTED: auxin response factor 19-like [Nicotiana tomentosiformis]
Petunia01_unigene00001658	14.7743	17.1069	19.9293	AT3G57870.1	5e-97	AHUS5, EMB1637, SCE1, SCE1A, ATSCE1, sumo conjugation enzyme 1	XP_009771488	9e-110	PREDICTED: SUMO-conjugating enzyme SCE1-like [Nicotiana sylvestris]
Petunia01_unigene00001659	30.8805	21.5825	12.7982	AT3G60320.1	0	Protein of unknown function (DUF630 and DUF632)	XP_015059210	0	PREDICTED: uncharacterized protein LOC107005193 [Solanum pennellii]
Petunia01_unigene00001660	143.028	21.7249	0.41832	AT1G23740.1	6e-150	Oxidoreductase, zinc-binding dehydrogenase family protein	XP_009762380	0	PREDICTED: 2-methylene-furan-3-one reductase [Nicotiana sylvestris]
Petunia01_unigene00001661	50.6153	80.7464	42.8525	AT1G60780.1	0	HAP13, Clathrin adaptor complexes medium subunit family protein	XP_009623841	0	PREDICTED: AP-1 complex subunit mu-2 [Nicotiana tomentosiformis]
Petunia01_unigene00001662	28.4506	15.8883	5.44806	AT4G01037.1	0	WTF1, AtWTF1, Ubiquitin carboxyl-terminal hydrolase family protein	XP_015062093	0	PREDICTED: protein ROOT PRIMORDIUM DEFECTIVE 1 [Solanum pennellii]
Petunia01_unigene00001663	583.5	71.3489	49.2457	AT1G16880.1	5e-122	uridylyltransferase-related	XP_016488502	2e-177	PREDICTED: ACT domain-containing protein DS12, chloroplastic-like [Nicotiana tabacum]
Petunia01_unigene00001664	405.571	576.219	460.288	NA	NA	NA	NA	NA	NA
Petunia01_unigene00001665	723.317	159.724	20.1388	AT3G14630.1	7e-57	CYP72A9, cytochrome P450, family 72, subfamily A, polypeptide 9	XP_016548653	4e-107	PREDICTED: cytochrome P450 CYP749A22-like [Capsicum annuum]
Petunia01_unigene00001666	18.4921	43.0236	37.2448	AT4G17720.1	6e-114	RNA-binding (RRM/RBD/RNP motifs) family protein	XP_009775762	2e-159	PREDICTED: uncharacterized protein LOC104225616 isoform X2 [Nicotiana sylvestris]
Petunia01_unigene00001667	0.985153	1.66293	7.0919	AT4G17720.1	4e-94	RNA-binding (RRM/RBD/RNP motifs) family protein	XP_009596613	3e-136	PREDICTED: uncharacterized protein LOC104092662 [Nicotiana tomentosiformis]
Petunia01_unigene00001668	17.1015	25.3033	6.05026	AT5G52040.2	8e-65	ATRSP41, RNA-binding (RRM/RBD/RNP motifs) family protein	XP_009600303	2e-97	PREDICTED: serine/arginine-rich splicing factor RS31-like isoform X2 [Nicotiana tomentosiformis]
Petunia01_unigene00001669	1.04705	1.32556	2.02933	NA	NA	NA	XP_009617612	1e-43	PREDICTED: uncharacterized protein LOC104109925 isoform X3 [Nicotiana tomentosiformis]
Petunia01_unigene00001670	59.1128	117.215	68.3903	AT1G11650.2	3e-146	ATRBP45B, RBP45B, RNA-binding (RRM/RBD/RNP motifs) family protein	XP_009595795	0	PREDICTED: polyadenylate-binding protein RBP45-like [Nicotiana tomentosiformis]
Petunia01_unigene00001671	23.0841	43.7905	43.8657	AT1G11650.2	7e-143	ATRBP45B, RBP45B, RNA-binding (RRM/RBD/RNP motifs) family protein	XP_009772575	0	PREDICTED: polyadenylate-binding protein RBP45-like isoform X2 [Nicotiana sylvestris]
Petunia01_unigene00001672	19.9562	21.8388	6.21608	AT4G28220.1	0	NDB1, NAD(P)H dehydrogenase B1	XP_016545309	0	PREDICTED: external alternative NAD(P)H-ubiquinone oxidoreductase B1, mitochondrial [Capsicum annuum]
Petunia01_unigene00001673	0.837345	0	0.521642	NA	NA	NA	NA	NA	NA
Petunia01_unigene00001674	288.541	99.8983	168.556	AT3G59760.1	3e-143	OASC, ATCS-C, O-acetylserine (thiol) lyase isoform C	XP_009592252	5e-173	PREDICTED: cysteine synthase, chloroplastic/chromoplastic [Nicotiana tomentosiformis]
Petunia01_unigene00001675	7.56232	8.64474	14.0737	AT1G40087.1	3e-25	Plant transposase (Ptta/En/Spm family)	XP_016471424	5e-157	PREDICTED: uncharacterized protein LOC107793562 [Nicotiana tabacum]
Petunia01_unigene00001676	22.4403	11.1694	15.4988	AT5G55960.1	0	unknown protein; CONTAINS InterPro DOMAIN/s: Uncharacterised protein family UPF0118 (InterPro:IPR002549); Has 30201 Blast hits to 17322 proteins in 780 species: Archae - 12; Bacteria - 1396; Metazoa - 17338; Fungi - 3422; Plants - 5037; Viruses - 0; Other Eukaryotes - 2996 (source: NCBI BLink).	XP_009781520	0	PREDICTED: uncharacterized protein LOC104230417 [Nicotiana sylvestris]
Petunia01_unigene00001677	13.6121	12.4036	13.2577	AT2G36760.1	5e-125	UGT73C2, UDP-glucosyl transferase 73C2	XP_016578113	0	PREDICTED: UDP-glycosyltransferase 73C3-like [Capsicum annuum]
Petunia01_unigene00001678	0	1.18597	0.778126	AT3G53150.1	1e-34	UGT73D1, UDP-glucosyl transferase 73D1	XP_016578113	1e-71	PREDICTED: UDP-glycosyltransferase 73C3-like [Capsicum annuum]
Petunia01_unigene00001679	18.7265	162.94	363.295	AT1G66180.1	5e-179	Eukaryotic aspartyl protease family protein	XP_009763373	0	PREDICTED: aspartic proteinase PCS1-like [Nicotiana sylvestris]
Petunia01_unigene00001680	5.39964	3.37238	16.1463	AT1G66180.1	2e-93	Eukaryotic aspartyl protease family protein	XP_009586764	2e-115	PREDICTED: aspartic proteinase PCS1-like [Nicotiana tomentosiformis]
Petunia01_unigene00001681	31.0279	151.422	656.574	AT5G13420.1	0	Aldolase-type TIM barrel family protein	XP_009627823	0	PREDICTED: uncharacterized protein LOC104118307 [Nicotiana tomentosiformis]
Petunia01_unigene00001682	15.0859	16.0975	10.6512	AT1G05270.1	8e-112	TraB family protein	XP_016436452	8e-164	PREDICTED: traB domain-containing protein-like [Nicotiana tabacum]
Petunia01_unigene00001683	368.945	116.44	14.0516	AT1G74470.1	0	Pyridine nucleotide-disulphide oxidoreductase family protein	XP_009778642	0	PREDICTED: geranylgeranyl diphosphate reductase, chloroplastic [Nicotiana sylvestris]
Petunia01_unigene00001684	59.3621	103.772	46.7708	AT3G47810.3	5e-119	MAG1, Calcineurin-like metallo-phosphoesterase superfamily protein	XP_009803677	2e-129	PREDICTED: vacuolar protein sorting-associated protein 29 [Nicotiana sylvestris]
Petunia01_unigene00001685	11.877	44.9173	4.25492	AT1G32860.1	1e-168	Glycosyl hydrolase superfamily protein	NP_001275601	0	glucan endo-1,3-beta-glucosidase 11-like precursor [Solanum tuberosum]
Petunia01_unigene00001686	1.85887	4.77199	2.38037	AT5G64813.1	6e-121	LIP1, Ras-related small GTP-binding family protein	XP_009619025	8e-164	PREDICTED: uncharacterized GTP-binding protein At5g64813-like [Nicotiana tomentosiformis]
Petunia01_unigene00001687	26.7811	23.2961	22.6124	NA	NA	NA	XP_015060421	7e-62	PREDICTED: F-box protein At4g09920-like [Solanum pennellii]
Petunia01_unigene00001688	5.12638	6.92262	2.12906	NA	NA	NA	NA	NA	NA
Petunia01_unigene00001689	31.1073	76.9208	17.3013	AT4G17670.1	6e-21	Protein of unknown function (DUF581)	XP_009590372	1e-39	PREDICTED: uncharacterized protein LOC104087567 [Nicotiana tomentosiformis]
Petunia01_unigene00001690	2.4634	3.74237	5.5758	AT2G28480.1	3e-72	RNA-binding CRS1 / YhbY (CRM) domain protein	XP_009781540	2e-106	PREDICTED: uncharacterized CRM domain-containing protein At3g25440, chloroplastic isoform X3 [Nicotiana sylvestris]
Petunia01_unigene00001691	74.4071	25.9417	12.0691	AT4G37200.1	1e-104	HCF164, Thioredoxin superfamily protein	XP_009778669	5e-162	PREDICTED: thioredoxin-like protein HCF164, chloroplastic [Nicotiana sylvestris]
Petunia01_unigene00001692	169.479	68.0559	9.42506	AT3G51860.1	0	CAX3, ATHCX1, CAX1-LIKE, ATCAX3, cation exchanger 3	XP_006363592	0	PREDICTED: vacuolar cation/proton exchanger 3 [Solanum tuberosum]
Petunia01_unigene00001693	65.5464	22.6206	0.51907	AT2G42690.1	0	alpha/beta-Hydrolases superfamily protein	XP_006350025	0	PREDICTED: phospholipase A1-IIdelta-like [Solanum tuberosum]
Petunia01_unigene00001694	607.89	709.777	844.547	AT1G07890.8	2e-142	APX1, MEE6, CS1, ATAPX1, ATAPX01, ascorbate peroxidase 1	XP_016432750	2e-162	PREDICTED: L-ascorbate peroxidase 1, cytosolic [Nicotiana tabacum]
Petunia01_unigene00001695	13.1714	0.158809	0.781467	NA	NA	NA	XP_009790389	5e-38	PREDICTED: diacylglycerol kinase theta-like [Nicotiana sylvestris]
Petunia01_unigene00001696	26.2713	28.1216	12.9067	AT4G37000.1	7e-92	ACD2, ATRCCR, accelerated cell death 2 (ACD2)	XP_009793000	0	PREDICTED: red chlorophyll catabolite reductase, chloroplastic [Nicotiana sylvestris]
Petunia01_unigene00001697	26.9175	54.9193	67.0254	AT1G47420.1	6e-86	SDH5, succinate dehydrogenase 5	XP_009783462	2e-133	PREDICTED: uncharacterized protein At1g47420, mitochondrial-like [Nicotiana sylvestris]
Petunia01_unigene00001698	30.5281	24.9199	23.6441	NA	NA	NA	NA	NA	NA
Petunia01_unigene00001699	0.982698	2.83376	3.33305	NA	NA	NA	NA	NA	NA
Petunia01_unigene00001700	0.628009	2.38516	0.347761	NA	NA	NA	NA	NA	NA
Petunia01_unigene00001701	58.102	103.71	83.8477	AT3G15000.1	5e-87	cobalt ion binding	XP_015056086	1e-116	PREDICTED: multiple organellar RNA editing factor 8, chloroplastic/mitochondrial-like [Solanum pennellii]
Petunia01_unigene00001702	19.6149	18.1441	25.2862	AT4G00730.1	0	ANL2, AHDP, Homeobox-leucine zipper family protein / lipid-binding START domain-containing protein	XP_009602856	0	PREDICTED: homeobox-leucine zipper protein ANTHOCYANINLESS 2-like isoform X1 [Nicotiana tomentosiformis]
Petunia01_unigene00001703	2.75972	9.05209	0.416782	AT1G14350.2	1e-20	FLP, MYB124, Duplicated homeodomain-like superfamily protein	XP_016547764	3e-92	PREDICTED: uncharacterized protein LOC107847790 isoform X1 [Capsicum annuum]
Petunia01_unigene00001704	74.9571	32.8753	8.88689	AT3G51820.1	0	ATG4, G4, CHLG, UbiA prenyltransferase family protein	XP_009762729	0	PREDICTED: chlorophyll synthase, chloroplastic [Nicotiana sylvestris]
Petunia01_unigene00001705	67.5539	160.664	31.4617	AT1G77940.1	2e-30	Ribosomal protein L7Ae/L30e/S12e/Gadd45 family protein	XP_009787475	4e-30	PREDICTED: putative 60S ribosomal protein L30-1 [Nicotiana sylvestris]
Petunia01_unigene00001706	21.2805	24.5794	8.89927	AT5G50260.1	2e-161	Cysteine proteinases superfamily protein	XP_009779832	0	PREDICTED: vignain-like [Nicotiana sylvestris]
Petunia01_unigene00001707	16.4025	19.3042	9.91553	NA	NA	NA	XP_016552043	5e-84	PREDICTED: uncharacterized protein LOC107851494 [Capsicum annuum]
Petunia01_unigene00001708	4.24257	2.8216	2.28355	AT4G21380.1	0	ARK3, RK3, receptor kinase 3	XP_009768621	0	PREDICTED: receptor-like serine/threonine-protein kinase SD1-8 [Nicotiana sylvestris]
Petunia01_unigene00001709	116.361	57.4945	12.4539	AT5G16440.1	1e-152	IPP1, isopentenyl diphosphate isomerase 1	XP_009608528	4e-165	PREDICTED: isopentenyl-diphosphate Delta-isomerase I [Nicotiana tomentosiformis]
Petunia01_unigene00001710	91.1017	133.437	122.128	AT4G29480.1	8e-72	Mitochondrial ATP synthase subunit G protein	XP_009782656	1e-77	PREDICTED: uncharacterized protein LOC104231368 [Nicotiana sylvestris]
Petunia01_unigene00001711	529.89	98.3546	1.23369	AT2G06520.1	1e-26	PSBX, photosystem II subunit X	XP_009590812	3e-60	PREDICTED: uncharacterized protein LOC104087928 [Nicotiana tomentosiformis]
Petunia01_unigene00001712	1.45472	1.70524	1.00694	NA	NA	NA	NA	NA	NA
Petunia01_unigene00001713	0.616234	7.02132	1.66355	NA	NA	NA	XP_009589077	6e-19	PREDICTED: reticulon-like protein B12 [Nicotiana tomentosiformis]
Petunia01_unigene00001714	6.535	6.64276	8.16204	AT3G17740.1	0	unknown protein; FUNCTIONS IN: molecular_function unknown; INVOLVED IN: biological_process unknown; LOCATED IN: cellular_component unknown; EXPRESSED IN: 23 plant structures; EXPRESSED DURING: 13 growth stages; CONTAINS InterPro DOMAIN/s: Protein of unknown function DUF1740 (InterPro:IPR013633); BEST Arabidopsis thaliana protein match is: unknown protein (TAIR:AT3G17712.1); Has 409 Blast hits to …	XP_016461934	0	PREDICTED: protein NRDE2 homolog isoform X2 [Nicotiana tabacum]
Petunia01_unigene00001715	115.142	333.203	4.58091	AT5G22880.1	1e-59	H2B, HTB2, histone B2	XP_013680559	2e-57	PREDICTED: histone H2B.10-like [Brassica napus]
Petunia01_unigene00001716	15.5713	17.1373	11.1232	AT1G15080.1	1e-124	ATPAP2, ATLPP2, LPP2, lipid phosphate phosphatase 2	XP_009601053	1e-170	PREDICTED: lipid phosphate phosphatase 2 [Nicotiana tomentosiformis]
Petunia01_unigene00001717	50.1244	79.2804	15.0886	NA	NA	NA	XP_009590430	2e-87	PREDICTED: major allergen Pru ar 1-like [Nicotiana tomentosiformis]
Petunia01_unigene00001718	23.9527	7.80616	1.32967	AT2G32230.1	8e-117	PRORP1, proteinaceous RNase P 1	XP_009597823	0	PREDICTED: proteinaceous RNase P 1, chloroplastic/mitochondrial-like isoform X1 [Nicotiana tomentosiformis]
Petunia01_unigene00001719	72.4698	89.2298	270.838	AT3G23820.1	0	GAE6, UDP-D-glucuronate 4-epimerase 6	XP_004247883	0	PREDICTED: UDP-glucuronate 4-epimerase 6 [Solanum lycopersicum]
Petunia01_unigene00001720	24.8628	55.1619	30.9332	AT2G19540.1	0	Transducin family protein / WD-40 repeat family protein	XP_009796543	0	PREDICTED: glutamate-rich WD repeat-containing protein 1 isoform X1 [Nicotiana sylvestris]
Petunia01_unigene00001721	215.517	241.35	88.7428	AT4G39980.1	0	DHS1, 3-deoxy-D-arabino-heptulosonate 7-phosphate synthase 1	XP_015058191	0	PREDICTED: phospho-2-dehydro-3-deoxyheptonate aldolase 2, chloroplastic [Solanum pennellii]
Petunia01_unigene00001722	16.8447	24.7372	14.3181	AT3G44330.1	3e-178	INVOLVED IN: protein processing; LOCATED IN: mitochondrion, endoplasmic reticulum, plasma membrane, vacuole; EXPRESSED IN: 25 plant structures; EXPRESSED DURING: 13 growth stages; CONTAINS InterPro DOMAIN/s: Nicalin (InterPro:IPR016574), EF-Hand 1, calcium-binding site (InterPro:IPR018247), Nicastrin (InterPro:IPR008710); Has 245 Blast hits to 243 proteins in 99 species: Archae - 6; Bacteria - 10…	XP_009793458	0	PREDICTED: nicalin-1-like isoform X1 [Nicotiana sylvestris]
Petunia01_unigene00001723	54.5991	117.896	51.6634	AT5G20890.1	0	TCP-1/cpn60 chaperonin family protein	XP_009763623	0	PREDICTED: T-complex protein 1 subunit beta-like [Nicotiana sylvestris]
Petunia01_unigene00001724	48.2351	11.0985	2.17996	AT5G22800.1	0	EMB86, EMB1030, EMB263, Alanyl-tRNA synthetase, class IIc	XP_016540015	0	PREDICTED: alanine--tRNA ligase, chloroplastic/mitochondrial isoform X1 [Capsicum annuum]
Petunia01_unigene00001725	252.104	519.19	225.644	AT5G35530.1	2e-142	Ribosomal protein S3 family protein	XP_006342357	7e-156	PREDICTED: 40S ribosomal protein S3-2-like [Solanum tuberosum]
Petunia01_unigene00001726	89.7576	383.202	852.059	AT5G17920.2	2e-68	ATCIMS, Cobalamin-independent synthase family protein	XP_009791487	8e-72	PREDICTED: 5-methyltetrahydropteroyltriglutamate--homocysteine methyltransferase [Nicotiana sylvestris]
Petunia01_unigene00001727	120.508	444.785	1224.55	AT5G17920.2	2e-64	ATCIMS, Cobalamin-independent synthase family protein	XP_009629878	5e-67	PREDICTED: 5-methyltetrahydropteroyltriglutamate--homocysteine methyltransferase-like [Nicotiana tomentosiformis]
Petunia01_unigene00001728	323.084	1022.03	2261.6	AT5G17920.2	0	ATCIMS, Cobalamin-independent synthase family protein	XP_009615632	0	PREDICTED: 5-methyltetrahydropteroyltriglutamate--homocysteine methyltransferase [Nicotiana tomentosiformis]
Petunia01_unigene00001729	20.3495	28.4781	27.9894	AT3G06480.1	0	DEAD box RNA helicase family protein	XP_016495998	0	PREDICTED: DEAD-box ATP-dependent RNA helicase 40-like [Nicotiana tabacum]
Petunia01_unigene00001730	4.24617	12.7253	6.33662	AT4G03390.1	0	SRF3, STRUBBELIG-receptor family 3	XP_016436490	0	PREDICTED: protein STRUBBELIG-RECEPTOR FAMILY 3-like isoform X1 [Nicotiana tabacum]
Petunia01_unigene00001731	98.5974	179.312	15.7624	NA	NA	NA	XP_009590430	4e-91	PREDICTED: major allergen Pru ar 1-like [Nicotiana tomentosiformis]
Petunia01_unigene00001732	8.14107	3.94448	1.37749	AT3G45630.1	1e-36	RNA binding (RRM/RBD/RNP motifs) family protein	XP_009790896	2e-58	PREDICTED: uncharacterized protein LOC104238274 isoform X2 [Nicotiana sylvestris]
Petunia01_unigene00001733	11.503	22.0522	9.28175	NA	NA	NA	NA	NA	NA
Petunia01_unigene00001734	13.9318	8.53322	2.612	NA	NA	NA	NA	NA	NA
Petunia01_unigene00001735	4.27754	5.41534	6.21783	AT5G62740.1	6e-67	HIR1, ATHIR1, SPFH/Band 7/PHB domain-containing membrane-associated protein family	XP_009614191	3e-72	PREDICTED: hypersensitive-induced response protein 1 [Nicotiana tomentosiformis]
Petunia01_unigene00001736	77.3021	61.8726	81.9862	AT3G61050.2	0	NTMC2TYPE4, NTMC2T4, Calcium-dependent lipid-binding (CaLB domain) family protein	XP_009776436	0	PREDICTED: synaptotagmin-4 isoform X2 [Nicotiana sylvestris]
Petunia01_unigene00001737	20.4629	11.435	15.2044	AT3G57180.1	0	BPG2, P-loop containing nucleoside triphosphate hydrolases superfamily protein	XP_009771058	0	PREDICTED: uncharacterized protein LOC104221651 [Nicotiana sylvestris]
Petunia01_unigene00001738	10.4391	14.5815	15.4778	NA	NA	NA	NA	NA	NA
Petunia01_unigene00001739	21.0108	22.4433	29.1778	AT5G51230.1	2e-169	EMF2, VEF2, CYR1, AtEMF2, VEFS-Box of polycomb protein	XP_009605021	0	PREDICTED: polycomb group protein EMBRYONIC FLOWER 2 isoform X1 [Nicotiana tomentosiformis]
Petunia01_unigene00001740	5.31406	8.60643	26.9612	AT5G52560.1	0	ATUSP, USP, UDP-sugar pyrophosphorylase	XP_009628796	0	PREDICTED: UDP-sugar pyrophosphorylase [Nicotiana tomentosiformis]
Petunia01_unigene00001741	11.8196	12.3678	41.8004	AT5G13820.1	3e-136	TBP1, ATBP-1, ATBP1, ATTBP1, HPPBF-1, telomeric DNA binding protein 1	NP_001233854	0	telomere binding protein [Solanum lycopersicum]
Petunia01_unigene00001742	135.604	158.403	26.7701	AT1G68560.1	0	ATXYL1, XYL1, TRG1, alpha-xylosidase 1	XP_016446448	0	PREDICTED: alpha-xylosidase 1-like [Nicotiana tabacum]
Petunia01_unigene00001743	16.0949	19.6915	19.8955	AT1G02080.2	0	transcription regulators	XP_016484443	0	PREDICTED: CCR4-NOT transcription complex subunit 1-like isoform X1 [Nicotiana tabacum]
Petunia01_unigene00001744	25.9535	19.3771	32.9249	AT1G72770.3	0	HAB1, homology to ABI1	XP_006342956	0	PREDICTED: protein phosphatase 2C 16-like isoform X1 [Solanum tuberosum]
Petunia01_unigene00001745	37.4676	58.058	45.9673	AT3G56150.2	0	EIF3C, eukaryotic translation initiation factor 3C	XP_006350770	0	PREDICTED: eukaryotic translation initiation factor 3 subunit C-like [Solanum tuberosum]
Petunia01_unigene00001746	98.0466	49.8255	25.514	NA	NA	NA	NA	NA	NA
Petunia01_unigene00001747	37.7638	16.3083	6.34677	AT2G02500.1	6e-135	ISPD, ATMEPCT, MCT, Nucleotide-diphospho-sugar transferases superfamily protein	XP_009607716	0	PREDICTED: 2-C-methyl-D-erythritol 4-phosphate cytidylyltransferase, chloroplastic [Nicotiana tomentosiformis]
Petunia01_unigene00001748	364.502	298.796	112.609	NA	NA	NA	XP_003633116	4e-19	PREDICTED: programmed cell death protein 4-like [Vitis vinifera]
Petunia01_unigene00001749	14.0339	21.386	18.6063	AT5G28850.2	0	Calcium-binding EF-hand family protein	XP_006345898	0	PREDICTED: serine/threonine protein phosphatase 2A regulatory subunit B''beta-like isoform X2 [Solanum tuberosum]
Petunia01_unigene00001750	3.02794	4.87155	1.96492	AT3G54310.1	3e-42	unknown protein; BEST Arabidopsis thaliana protein match is: unknown protein (TAIR:AT2G38430.1); Has 44 Blast hits to 41 proteins in 9 species: Archae - 0; Bacteria - 0; Metazoa - 0; Fungi - 0; Plants - 44; Viruses - 0; Other Eukaryotes - 0 (source: NCBI BLink).	XP_016437605	4e-93	PREDICTED: uncharacterized protein LOC107763629 [Nicotiana tabacum]
Petunia01_unigene00001751	29.2261	20.9071	12.4088	AT1G63900.1	1e-162	DAL1, E3 Ubiquitin ligase family protein	XP_006352788	0	PREDICTED: mitochondrial ubiquitin ligase activator of NFKB 1 [Solanum tuberosum]
Petunia01_unigene00001752	18.4844	27.2304	22.6466	AT5G28850.2	0	Calcium-binding EF-hand family protein	XP_009767476	0	PREDICTED: serine/threonine protein phosphatase 2A regulatory subunit B''beta-like [Nicotiana sylvestris]
Petunia01_unigene00001753	1.23762	0.290152	0.514003	NA	NA	NA	NA	NA	NA
Petunia01_unigene00001754	15.5136	3.63705	4.58169	NA	NA	NA	NA	NA	NA
Petunia01_unigene00001755	1.01647	0.142982	0.562871	NA	NA	NA	NA	NA	NA
Petunia01_unigene00001756	200.674	317.863	1080.84	AT4G05320.4	0	UBQ10, polyubiquitin 10	XP_002267206	0	PREDICTED: polyubiquitin-C-like [Vitis vinifera]
Petunia01_unigene00001757	2.03468	2.719	22.0413	NA	NA	NA	XP_009800324	2e-51	PREDICTED: uncharacterized protein LOC104246252 [Nicotiana sylvestris]
Petunia01_unigene00001758	7.23301	17.0287	38.5773	AT1G58280.4	9e-73	Phosphoglycerate mutase family protein	XP_009597522	9e-90	PREDICTED: uncharacterized protein LOC104093475, partial [Nicotiana tomentosiformis]
Petunia01_unigene00001759	143.961	52.6121	3.97313	AT4G17600.1	8e-85	LIL3:1, Chlorophyll A-B binding family protein	XP_009774611	6e-135	PREDICTED: uncharacterized protein LOC104224625 [Nicotiana sylvestris]
Petunia01_unigene00001760	24.4168	0.58879	0.0965775	AT2G37210.1	6e-113	lysine decarboxylase family protein	XP_009788908	2e-122	PREDICTED: cytokinin riboside 5'-monophosphate phosphoribohydrolase LOG3-like isoform X1 [Nicotiana sylvestris]
Petunia01_unigene00001761	21.7666	47.5948	51.3879	AT5G48385.1	0	FRIGIDA-like protein	XP_009771266	0	PREDICTED: FRIGIDA-like protein 3 [Nicotiana sylvestris]
Petunia01_unigene00001762	115.908	231.407	185.811	AT3G13920.1	0	EIF4A1, RH4, TIF4A1, eukaryotic translation initiation factor 4A1	XP_009780782	0	PREDICTED: eukaryotic initiation factor 4A-14-like [Nicotiana sylvestris]
Petunia01_unigene00001763	42.353	88.687	101.847	AT5G67590.1	2e-57	FRO1, NADH-ubiquinone oxidoreductase-related	XP_009626965	1e-79	PREDICTED: NADH dehydrogenase [ubiquinone] iron-sulfur protein 4, mitochondrial [Nicotiana tomentosiformis]
Petunia01_unigene00001764	78.3293	29.2391	8.60749	AT5G24060.2	3e-92	Pentatricopeptide repeat (PPR) superfamily protein	XP_006360192	0	PREDICTED: uncharacterized protein At3g49140-like [Solanum tuberosum]
Petunia01_unigene00001765	28.7449	368.74	0.65761	AT5G43860.1	1e-46	ATCLH2, CLH2, chlorophyllase 2	XP_016442096	4e-115	PREDICTED: chlorophyllase-2, chloroplastic-like [Nicotiana tabacum]
Petunia01_unigene00001766	17.6228	21.929	17.3404	AT1G18260.1	0	HCP-like superfamily protein	XP_015070366	0	PREDICTED: ERAD-associated E3 ubiquitin-protein ligase component HRD3A [Solanum pennellii]
Petunia01_unigene00001767	1.88703	0.13272	0	NA	NA	NA	NA	NA	NA
Petunia01_unigene00001768	0.872543	2.39337	2.89904	NA	NA	NA	XP_016514716	2e-63	PREDICTED: uncharacterized protein LOC107831463 [Nicotiana tabacum]
Petunia01_unigene00001769	7.51911	4.23073	45.4988	AT1G64940.1	0	CYP89A6, cytochrome P450, family 87, subfamily A, polypeptide 6	XP_009782165	0	PREDICTED: cytochrome P450 89A2-like [Nicotiana sylvestris]
Petunia01_unigene00001770	2.67928	4.07033	1.03856	AT5G02700.1	3e-27	F-box/RNI-like superfamily protein	XP_009780480	7e-132	PREDICTED: probable F-box protein At1g60180, partial [Nicotiana sylvestris]
Petunia01_unigene00001771	34.422	7.01256	3.54934	AT5G22620.2	5e-70	phosphoglycerate/bisphosphoglycerate mutase family protein	XP_009802341	3e-144	PREDICTED: uncharacterized protein LOC104247890 [Nicotiana sylvestris]
Petunia01_unigene00001772	13.4556	24.7689	20.7153	NA	NA	NA	NA	NA	NA
Petunia01_unigene00001773	22.3901	62.8956	203.568	AT5G26670.1	0	Pectinacetylesterase family protein	XP_009779872	0	PREDICTED: protein notum homolog [Nicotiana sylvestris]
Petunia01_unigene00001774	13.7464	23.4109	102.627	AT1G23440.1	2e-110	Peptidase C15, pyroglutamyl peptidase I-like	XP_009803588	4e-133	PREDICTED: uncharacterized protein LOC104248931 isoform X1 [Nicotiana sylvestris]
Petunia01_unigene00001775	20.6041	27.2682	9.13958	AT3G58570.1	2e-58	P-loop containing nucleoside triphosphate hydrolases superfamily protein	XP_009600280	3e-179	PREDICTED: ATP-dependent RNA helicase DBP2-like isoform X2 [Nicotiana tomentosiformis]
Petunia01_unigene00001776	35.2817	297.257	5.79305	AT5G25610.1	2e-95	RD22, ATRD22, BURP domain-containing protein	NP_001275413	3e-166	BURP domain-containing protein precursor [Solanum tuberosum]
Petunia01_unigene00001777	98.7202	81.7649	268.335	AT4G02890.4	0	UBQ14, Ubiquitin family protein	XP_006377830	0	hypothetical protein POPTR_0011s13770g [Populus trichocarpa]
Petunia01_unigene00001778	132.153	118.648	201.736	AT4G02890.4	2e-155	UBQ14, Ubiquitin family protein	XP_006377830	3e-154	hypothetical protein POPTR_0011s13770g [Populus trichocarpa]
Petunia01_unigene00001779	40.8364	61.1996	56.1677	AT4G12400.2	0	Hop3, stress-inducible protein, putative	XP_016505277	0	PREDICTED: hsp70-Hsp90 organizing protein 2-like, partial [Nicotiana tabacum]
Petunia01_unigene00001780	5.30203	7.22866	6.35195	AT5G42320.1	1e-139	Zn-dependent exopeptidases superfamily protein	XP_009780314	0	PREDICTED: mast cell carboxypeptidase A [Nicotiana sylvestris]
Petunia01_unigene00001781	1.90342	0.160648	0	AT1G64480.1	6e-28	CBL8, calcineurin B-like protein 8	XP_009796251	4e-42	PREDICTED: calcineurin B-like protein 4 [Nicotiana sylvestris]
Petunia01_unigene00001782	16.3557	27.7386	26.8122	AT1G47550.1	0	SEC3A, exocyst complex component sec3A	XP_009599146	0	PREDICTED: exocyst complex component SEC3A [Nicotiana tomentosiformis]
Petunia01_unigene00001783	14.4942	8.81403	8.24225	AT2G20020.1	1e-173	CAF1, ATCAF1, RNA-binding CRS1 / YhbY (CRM) domain-containing protein	XP_009796721	0	PREDICTED: CRS2-associated factor 1, chloroplastic isoform X2 [Nicotiana sylvestris]
Petunia01_unigene00001784	44.88	95.5737	38.7899	NA	NA	NA	NA	NA	NA
Petunia01_unigene00001785	13.3154	11.1043	0.395005	AT3G18280.1	3e-30	Bifunctional inhibitor/lipid-transfer protein/seed storage 2S albumin superfamily protein	XP_009613748	4e-52	PREDICTED: non-specific lipid-transfer protein 2-like [Nicotiana tomentosiformis]
Petunia01_unigene00001786	356.338	102.121	0.778496	AT1G32470.1	2e-81	Single hybrid motif superfamily protein	XP_009624149	1e-96	PREDICTED: glycine cleavage system H protein, mitochondrial-like [Nicotiana tomentosiformis]
Petunia01_unigene00001787	204.004	75.9119	9.07356	AT5G17870.1	2e-22	PSRP6, plastid-specific 50S ribosomal protein 6	XP_004238050	6e-42	PREDICTED: 50S ribosomal protein 6, chloroplastic [Solanum lycopersicum]
Petunia01_unigene00001788	54.6341	28.0988	7.44525	NA	NA	NA	NA	NA	NA
Petunia01_unigene00001789	0.629345	0.708219	0.871253	NA	NA	NA	NA	NA	NA
Petunia01_unigene00001790	963.805	199.325	4.0095	AT3G16140.1	1e-61	PSAH-1, photosystem I subunit H-1	XP_009777894	6e-75	PREDICTED: photosystem I reaction center subunit VI-1, chloroplastic [Nicotiana sylvestris]
Petunia01_unigene00001791	2.99284	6.87617	8.07929	AT4G19420.2	8e-96	Pectinacetylesterase family protein	XP_009624847	0	PREDICTED: protein notum homolog isoform X2 [Nicotiana tomentosiformis]
Petunia01_unigene00001792	103.264	217.118	2.4665	AT3G26040.1	8e-78	HXXXD-type acyl-transferase family protein	XP_016495009	0	PREDICTED: acylsugar acyltransferase 3-like [Nicotiana tabacum]
Petunia01_unigene00001793	93.9852	149.685	193.721	AT5G47030.1	2e-100	ATPase, F1 complex, delta/epsilon subunit	XP_009779336	4e-127	PREDICTED: ATP synthase subunit delta', mitochondrial [Nicotiana sylvestris]
Petunia01_unigene00001794	268.302	83.7313	10.9603	AT1G78630.1	2e-117	emb1473, Ribosomal protein L13 family protein	XP_009786256	5e-135	PREDICTED: 50S ribosomal protein L13, chloroplastic [Nicotiana sylvestris]
Petunia01_unigene00001795	62.1425	20.0575	1.59707	AT1G78630.1	2e-111	emb1473, Ribosomal protein L13 family protein	XP_006348328	7e-137	PREDICTED: 50S ribosomal protein L13, chloroplastic [Solanum tuberosum]
Petunia01_unigene00001796	13.3367	17.1699	16.3967	AT5G24320.1	0	Transducin/WD40 repeat-like superfamily protein	XP_016461614	0	PREDICTED: uncharacterized protein LOC107784931 isoform X2 [Nicotiana tabacum]
Petunia01_unigene00001797	6.58848	18.945	10.2876	AT5G53500.1	9e-164	Transducin/WD40 repeat-like superfamily protein	XP_009588525	0	PREDICTED: WD repeat-containing protein 44-like isoform X1 [Nicotiana tomentosiformis]
Petunia01_unigene00001798	28.8661	59.5376	59.5523	AT3G47000.1	0	Glycosyl hydrolase family protein	XP_015079183	0	PREDICTED: beta-glucosidase BoGH3B-like [Solanum pennellii]
Petunia01_unigene00001799	62.9267	22.8496	6.83748	AT5G11450.1	1e-121	Mog1/PsbP/DUF1795-like photosystem II reaction center PsbP family protein	XP_015085517	2e-150	PREDICTED: psbP domain-containing protein 5, chloroplastic [Solanum pennellii]
Petunia01_unigene00001800	42.4056	95.2562	30.911	AT3G20050.1	0	ATTCP-1, TCP-1, T-complex protein 1 alpha subunit	XP_004229777	0	PREDICTED: T-complex protein 1 subunit alpha [Solanum lycopersicum]
Petunia01_unigene00001801	21.5567	5.78892	4.88334	AT5G53580.1	5e-121	NAD(P)-linked oxidoreductase superfamily protein	XP_016442722	8e-158	PREDICTED: pyridoxal reductase, chloroplastic-like [Nicotiana tabacum]
Petunia01_unigene00001802	20.3819	7.09591	0.76184	AT3G29230.1	3e-141	Tetratricopeptide repeat (TPR)-like superfamily protein	XP_009781259	0	PREDICTED: pentatricopeptide repeat-containing protein At3g29230 [Nicotiana sylvestris]
Petunia01_unigene00001803	8.40244	2.32694	0.327155	AT3G10405.1	3e-33	unknown protein; FUNCTIONS IN: molecular_function unknown; INVOLVED IN: pollen development; LOCATED IN: chloroplast; Has 44 Blast hits to 44 proteins in 20 species: Archae - 0; Bacteria - 4; Metazoa - 0; Fungi - 0; Plants - 39; Viruses - 0; Other Eukaryotes - 1 (source: NCBI BLink).	XP_016484897	6e-44	PREDICTED: uncharacterized protein LOC107805381 [Nicotiana tabacum]
Petunia01_unigene00001804	10.7743	9.41067	5.87957	AT5G25752.1	8e-107	ATRBL11, RBL11, rhomboid-like protein 11	XP_009599510	7e-147	PREDICTED: uncharacterized protein LOC104095167 isoform X1 [Nicotiana tomentosiformis]
Petunia01_unigene00001805	19.5321	27.4648	41.7571	AT3G23790.1	0	AAE16, AMP-dependent synthetase and ligase family protein	XP_009630206	0	PREDICTED: probable acyl-activating enzyme 16, chloroplastic [Nicotiana tomentosiformis]
Petunia01_unigene00001806	322.974	124.104	2.91599	AT3G14630.1	3e-81	CYP72A9, cytochrome P450, family 72, subfamily A, polypeptide 9	XP_016548653	6e-165	PREDICTED: cytochrome P450 CYP749A22-like [Capsicum annuum]
Petunia01_unigene00001807	24.8489	40.6852	20.0492	AT1G71220.1	0	EBS1, UGGT, PSL2, UDP-glucose:glycoprotein glucosyltransferases;transferases, transferring hexosyl groups;transferases, transferring glycosyl groups	XP_009780015	0	PREDICTED: UDP-glucose:glycoprotein glucosyltransferase isoform X2 [Nicotiana sylvestris]
Petunia01_unigene00001808	22.9831	26.3807	26.1538	NA	NA	NA	NA	NA	NA
Petunia01_unigene00001809	68.6494	29.8829	5.22839	AT5G35220.1	0	EGY1, Peptidase M50 family protein	XP_009762211	0	PREDICTED: probable zinc metalloprotease EGY1, chloroplastic isoform X2 [Nicotiana sylvestris]
Petunia01_unigene00001810	6.98234	11.2158	26.7536	AT1G78600.1	3e-76	LZF1, STH3, DBB3, light-regulated zinc finger protein 1	XP_009762543	6e-140	PREDICTED: probable salt tolerance-like protein At1g78600 [Nicotiana sylvestris]
Petunia01_unigene00001811	29.1029	38.9781	79.0387	AT4G32551.1	0	LUG, RON2, LisH dimerisation motif;WD40/YVTN repeat-like-containing domain	XP_009771929	0	PREDICTED: mediator of RNA polymerase II transcription subunit 25-like [Nicotiana sylvestris]
Petunia01_unigene00001812	33.8434	56.3168	27.7448	AT1G48410.1	0	AGO1, Stabilizer of iron transporter SufD / Polynucleotidyl transferase	XP_009793487	0	PREDICTED: protein argonaute 1-like isoform X2 [Nicotiana sylvestris]
Petunia01_unigene00001813	7.41535	13.5978	19.1767	AT5G48150.2	0	PAT1, GRAS family transcription factor	XP_009804326	0	PREDICTED: scarecrow-like transcription factor PAT1 [Nicotiana sylvestris]
Petunia01_unigene00001814	23.5912	36.5757	23.3968	AT1G49040.1	0	SCD1, stomatal cytokinesis defective / SCD1 protein (SCD1)	XP_009764791	0	PREDICTED: uncharacterized protein LOC104216452 isoform X1 [Nicotiana sylvestris]
Petunia01_unigene00001815	18.6936	19.7216	5.39673	AT1G74040.1	5e-28	IMS1, MAML-3, IPMS2, 2-isopropylmalate synthase 1	XP_009776176	1e-41	PREDICTED: 2-isopropylmalate synthase B [Nicotiana sylvestris]
Petunia01_unigene00001816	586.292	131.087	13.2833	AT3G55800.1	0	SBPASE, sedoheptulose-bisphosphatase	XP_009622770	0	PREDICTED: sedoheptulose-1,7-bisphosphatase, chloroplastic-like [Nicotiana tomentosiformis]
Petunia01_unigene00001817	154.663	35.705	28.0549	AT5G08410.1	3e-25	FTRA2, ferredoxin/thioredoxin reductase subunit A (variable subunit) 2	XP_009630916	1e-59	PREDICTED: ferredoxin-thioredoxin reductase, variable chain-like [Nicotiana tomentosiformis]
Petunia01_unigene00001818	16.8924	6.2421	1.59942	AT4G39640.2	0	GGT1, gamma-glutamyl transpeptidase 1	XP_009766139	0	PREDICTED: gamma-glutamyltranspeptidase 1-like [Nicotiana sylvestris]
Petunia01_unigene00001819	11.1894	12.0194	51.8022	AT4G16150.1	0	calmodulin binding;transcription regulators	XP_009609050	0	PREDICTED: calmodulin-binding transcription activator 5-like [Nicotiana tomentosiformis]
Petunia01_unigene00001820	123.364	10.3258	1.12914	AT3G16910.1	0	AAE7, ACN1, acyl-activating enzyme 7	XP_009801233	0	PREDICTED: acetate/butyrate--CoA ligase AAE7, peroxisomal-like [Nicotiana sylvestris]
Petunia01_unigene00001821	1.31172	1.38385	0.272387	NA	NA	NA	NA	NA	NA
Petunia01_unigene00001822	14.6447	20.6337	11.4443	AT2G36720.1	0	Acyl-CoA N-acyltransferase with RING/FYVE/PHD-type zinc finger domain	XP_006339096	0	PREDICTED: uncharacterized protein LOC102590922 isoform X1 [Solanum tuberosum]
Petunia01_unigene00001823	73.126	18.0936	0.801134	AT5G17230.2	3e-171	PSY, PHYTOENE SYNTHASE	XP_009770435	0	PREDICTED: phytoene synthase 2, chloroplastic [Nicotiana sylvestris]
Petunia01_unigene00001824	0	1.29447	0	NA	NA	NA	NA	NA	NA
Petunia01_unigene00001825	2000.92	546.6	6.45407	AT1G60950.1	7e-48	FED A, ATFD2, 2Fe-2S ferredoxin-like superfamily protein	XP_009796636	3e-73	PREDICTED: ferredoxin [Nicotiana sylvestris]
Petunia01_unigene00001826	387.895	561.497	291.85	AT3G08580.2	0	AAC1, ADP/ATP carrier 1	XP_009593341	0	PREDICTED: ADP,ATP carrier protein, mitochondrial [Nicotiana tomentosiformis]
Petunia01_unigene00001827	34.5923	44.2704	51.9651	AT4G33650.1	0	ADL2, DRP3A, dynamin-related protein 3A	XP_006359369	0	PREDICTED: dynamin-related protein 3A-like isoform X2 [Solanum tuberosum]
Petunia01_unigene00001828	11.5129	17.5027	14.8961	AT5G57300.3	2e-157	S-adenosyl-L-methionine-dependent methyltransferases superfamily protein	XP_015062143	0	PREDICTED: 2-methoxy-6-polyprenyl-1,4-benzoquinol methylase, mitochondrial [Solanum pennellii]
Petunia01_unigene00001829	52.736	128.44	136.731	AT1G64230.2	8e-102	UBC28, ubiquitin-conjugating enzyme 28	XP_012083263	7e-102	PREDICTED: ubiquitin-conjugating enzyme E2 28-like [Jatropha curcas]
Petunia01_unigene00001830	113.992	268.115	73.0614	AT3G13580.1	2e-146	Ribosomal protein L30/L7 family protein	XP_009780830	2e-156	PREDICTED: 60S ribosomal protein L7-4-like [Nicotiana sylvestris]
Petunia01_unigene00001831	38.7357	76.2588	38.7105	AT4G34450.1	0	coatomer gamma-2 subunit, putative / gamma-2 coat protein, putative / gamma-2 COP, putative	XP_016471083	0	PREDICTED: coatomer subunit gamma-like [Nicotiana tabacum]
Petunia01_unigene00001832	85.1767	213.778	53.4342	AT5G48760.2	3e-133	Ribosomal protein L13 family protein	XP_009596414	6e-142	PREDICTED: 60S ribosomal protein L13a-4 [Nicotiana tomentosiformis]
Petunia01_unigene00001833	31.2135	69.0081	23.7255	AT4G02930.1	0	GTP binding Elongation factor Tu family protein	XP_016565607	0	PREDICTED: elongation factor Tu, mitochondrial [Capsicum annuum]
Petunia01_unigene00001834	33.1969	42.3415	74.2994	AT5G10250.1	3e-97	DOT3, Phototropic-responsive NPH3 family protein	XP_009769384	0	PREDICTED: root phototropism protein 3-like [Nicotiana sylvestris]
Petunia01_unigene00001835	11.0551	18.6608	35.0662	AT4G26470.1	3e-109	Calcium-binding EF-hand family protein	XP_009608208	7e-146	PREDICTED: probable calcium-binding protein CML21 [Nicotiana tomentosiformis]
Petunia01_unigene00001836	5.2492	0.627625	5.5955	AT3G14440.1	0	NCED3, ATNCED3, STO1, SIS7, nine-cis-epoxycarotenoid dioxygenase 3	XP_009797946	0	PREDICTED: 9-cis-epoxycarotenoid dioxygenase NCED1, chloroplastic-like [Nicotiana sylvestris]
Petunia01_unigene00001837	6.30565	7.46885	2.35099	AT5G60920.1	0	COB, COBRA-like extracellular glycosyl-phosphatidyl inositol-anchored protein family	XP_015066702	0	PREDICTED: protein COBRA-like [Solanum pennellii]
Petunia01_unigene00001838	29.4935	29.3788	14.1007	AT3G62980.1	5e-144	TIR1, F-box/RNI-like superfamily protein	XP_009587773	1e-161	PREDICTED: protein TRANSPORT INHIBITOR RESPONSE 1 [Nicotiana tomentosiformis]
Petunia01_unigene00001839	69.5615	106.143	33.2178	AT3G25860.1	0	LTA2, PLE2, 2-oxoacid dehydrogenases acyltransferase family protein	XP_009780823	0	PREDICTED: LOW QUALITY PROTEIN: dihydrolipoyllysine-residue acetyltransferase component 4 of pyruvate dehydrogenase complex, chloroplastic-like [Nicotiana sylvestris]
Petunia01_unigene00001840	18.6403	38.2958	25.262	AT4G24440.2	5e-65	transcription initiation factor IIA gamma chain / TFIIA-gamma (TFIIA-S)	XP_009803497	5e-69	PREDICTED: transcription initiation factor IIA subunit 2 [Nicotiana sylvestris]
Petunia01_unigene00001841	237.231	291.423	186.173	AT1G13440.1	0	GAPC-2, GAPC2, glyceraldehyde-3-phosphate dehydrogenase C2	XP_009792011	0	PREDICTED: glyceraldehyde-3-phosphate dehydrogenase, cytosolic-like [Nicotiana sylvestris]
Petunia01_unigene00001842	24.8531	11.5768	3.38421	AT1G21350.3	2e-122	Thioredoxin superfamily protein	XP_016435750	2e-147	PREDICTED: uncharacterized protein LOC107761969 isoform X1 [Nicotiana tabacum]
Petunia01_unigene00001843	5.06528	4.42322	10.7475	AT3G57550.2	5e-161	AGK2, GK-2, guanylate kinase	XP_016557079	0	PREDICTED: guanylate kinase 2-like [Capsicum annuum]
Petunia01_unigene00001844	30.7876	148.047	132.245	AT5G44680.1	4e-122	DNA glycosylase superfamily protein	XP_009629022	0	PREDICTED: dual specificity protein kinase splA-like [Nicotiana tomentosiformis]
Petunia01_unigene00001845	2.14731	8.42729	1.90253	AT3G62270.1	0	HCO3- transporter family	XP_016437653	0	PREDICTED: boron transporter 1-like isoform X2 [Nicotiana tabacum]
Petunia01_unigene00001846	40.8241	21.7909	1.26152	AT5G23530.1	1e-127	AtCXE18, CXE18, carboxyesterase 18	XP_009591717	0	PREDICTED: probable carboxylesterase 18 [Nicotiana tomentosiformis]
Petunia01_unigene00001847	39.702	13.9794	25.9555	AT4G02260.2	0	RSH1, AT-RSH1, RELA/SPOT homolog 1	XP_016480974	0	PREDICTED: putative GTP diphosphokinase RSH1, chloroplastic [Nicotiana tabacum]
Petunia01_unigene00001848	9.31845	7.51775	3.35787	AT5G04520.1	6e-170	Protein of unknown function DUF455	XP_006360496	0	PREDICTED: uncharacterized protein HI_0077 [Solanum tuberosum]
Petunia01_unigene00001849	6.30642	12.8145	2.5091	AT5G44030.1	0	CESA4, IRX5, NWS2, cellulose synthase A4	XP_016502291	0	PREDICTED: cellulose synthase A catalytic subunit 4 [UDP-forming] isoform X2 [Nicotiana tabacum]
Petunia01_unigene00001850	4.58453	9.05371	1.2569	AT5G17420.1	0	IRX3, CESA7, ATCESA7, MUR10, Cellulose synthase family protein	XP_009777624	0	PREDICTED: cellulose synthase A catalytic subunit 7 [UDP-forming] [Nicotiana sylvestris]
Petunia01_unigene00001851	29.4209	0.703429	0.0692289	AT3G26570.1	0	PHT2;1, ORF02, phosphate transporter 2;1	XP_009600316	0	PREDICTED: inorganic phosphate transporter 2-1, chloroplastic-like [Nicotiana tomentosiformis]
Petunia01_unigene00001852	63.3296	43.5084	98.991	AT5G61670.2	1e-163	Encodes a close homolog of the Cauliflower OR (Orange) protein. The function of OR is to induce the differentiation of proplastids or other noncolored plastids into chromoplasts for carotenoid accumulation. Both proteins contain a Cysteine-rich zinc finger domain that is highly specific to DnaJ-like molecular chaperons.	XP_009599295	0	PREDICTED: uncharacterized protein LOC104094979 [Nicotiana tomentosiformis]
Petunia01_unigene00001853	25.7459	32.6344	1.22767	AT3G57880.1	0	Calcium-dependent lipid-binding (CaLB domain) plant phosphoribosyltransferase family protein	XP_009594768	0	PREDICTED: multiple C2 and transmembrane domain-containing protein 1-like [Nicotiana tomentosiformis]
Petunia01_unigene00001854	53.3972	77.1376	66.7729	AT5G63620.1	0	GroES-like zinc-binding alcohol dehydrogenase family protein	XP_009762598	0	PREDICTED: alcohol dehydrogenase 1B [Nicotiana sylvestris]
Petunia01_unigene00001855	347.08	268.892	95.5277	NA	NA	NA	NA	NA	NA
Petunia01_unigene00001856	784.684	168.387	3.93825	AT4G27440.2	0	PORB, protochlorophyllide oxidoreductase B	XP_006362949	0	PREDICTED: protochlorophyllide reductase-like [Solanum tuberosum]
Petunia01_unigene00001857	11.9512	24.8714	11.0149	AT5G58700.1	0	ATPLC4, PLC4, phosphatidylinositol-speciwc phospholipase C4	NP_001234181	0	PI-phospholipase C PLC4 [Solanum lycopersicum]
Petunia01_unigene00001858	1.77233	1.88948	4.45518	AT2G40116.1	0	Phosphoinositide-specific phospholipase C family protein	XP_016456069	0	PREDICTED: phosphoinositide phospholipase C 6-like [Nicotiana tabacum]
Petunia01_unigene00001859	204.569	456.05	781.549	AT3G25570.2	3e-151	Adenosylmethionine decarboxylase family protein	XP_016480343	0	PREDICTED: S-adenosylmethionine decarboxylase proenzyme [Nicotiana tabacum]
Petunia01_unigene00001860	10.5234	17.1579	5.46316	AT5G57970.2	3e-108	DNA glycosylase superfamily protein	XP_009617988	0	PREDICTED: uncharacterized protein LOC104110244 [Nicotiana tomentosiformis]
Petunia01_unigene00001861	184.048	87.3765	162.749	AT4G34350.1	0	CLB6, ISPH, HDR, 4-hydroxy-3-methylbut-2-enyl diphosphate reductase	NP_001234728	0	ISPH protein [Solanum lycopersicum]
Petunia01_unigene00001862	22.9637	35.6673	19.8242	AT1G80070.1	0	SUS2, EMB33, EMB177, EMB14, Pre-mRNA-processing-splicing factor	XP_009759234	0	PREDICTED: pre-mRNA-processing-splicing factor 8-like [Nicotiana sylvestris]
Petunia01_unigene00001863	23.1536	30.4317	23.4592	AT1G80070.1	0	SUS2, EMB33, EMB177, EMB14, Pre-mRNA-processing-splicing factor	XP_009777381	0	PREDICTED: pre-mRNA-processing-splicing factor 8-like [Nicotiana sylvestris]
Petunia01_unigene00001864	4.89925	3.30795	0.406945	NA	NA	NA	NA	NA	NA
Petunia01_unigene00001865	8.68188	5.25057	1.03348	AT3G09060.1	0	Pentatricopeptide repeat (PPR) superfamily protein	XP_004246847	0	PREDICTED: pentatricopeptide repeat-containing protein At3g09060 [Solanum lycopersicum]
Petunia01_unigene00001866	52.4469	97.8298	41.8404	AT5G64030.1	0	S-adenosyl-L-methionine-dependent methyltransferases superfamily protein	XP_004237701	0	PREDICTED: probable methyltransferase PMT24 [Solanum lycopersicum]
Petunia01_unigene00001867	72.3489	103.228	83.0887	NA	NA	NA	NA	NA	NA
Petunia01_unigene00001868	161.551	32.2536	15.0244	AT2G35260.1	8e-119	unknown protein; FUNCTIONS IN: molecular_function unknown; INVOLVED IN: biological_process unknown; LOCATED IN: chloroplast; EXPRESSED IN: 21 plant structures; EXPRESSED DURING: 13 growth stages; BEST Arabidopsis thaliana protein match is: unknown protein (TAIR:AT4G17840.1); Has 42 Blast hits to 42 proteins in 14 species: Archae - 0; Bacteria - 0; Metazoa - 0; Fungi - 0; Plants - 42; Viruses - 0;…	XP_009800415	6e-180	PREDICTED: uncharacterized protein LOC104246313 [Nicotiana sylvestris]
Petunia01_unigene00001869	20.381	32.0641	32.373	AT3G18430.2	2e-97	Calcium-binding EF-hand family protein	XP_009625235	3e-120	PREDICTED: calcineurin subunit B [Nicotiana tomentosiformis]
Petunia01_unigene00001870	1.20575	1.7115	0.637337	NA	NA	NA	NA	NA	NA
Petunia01_unigene00001871	79.9634	162.232	200.011	AT2G02760.1	3e-106	ATUBC2, UBC2, ubiquiting-conjugating enzyme 2	XP_008221668	1e-105	PREDICTED: ubiquitin-conjugating enzyme E2 2-like [Prunus mume]
Petunia01_unigene00001872	359.232	116.054	35.3679	AT2G33800.1	5e-100	Ribosomal protein S5 family protein	XP_016507755	3e-133	PREDICTED: 30S ribosomal protein S5, chloroplastic [Nicotiana tabacum]
Petunia01_unigene00001873	14.2122	2.32404	0.221345	NA	NA	NA	NA	NA	NA
Petunia01_unigene00001874	124.401	43.2013	11.0649	AT1G64510.1	1e-67	Translation elongation factor EF1B/ribosomal protein S6 family protein	XP_016509008	4e-76	PREDICTED: 30S ribosomal protein S6 alpha, chloroplastic-like [Nicotiana tabacum]
Petunia01_unigene00001875	30.2086	50.5335	24.1491	AT4G10320.1	0	tRNA synthetase class I (I, L, M and V) family protein	XP_009759400	0	PREDICTED: probable isoleucine--tRNA ligase, cytoplasmic [Nicotiana sylvestris]
Petunia01_unigene00001876	0.4767	3.35277	2.77172	AT5G66440.1	5e-31	unknown protein; BEST Arabidopsis thaliana protein match is: unknown protein (TAIR:AT4G34560.1); Has 1807 Blast hits to 1807 proteins in 277 species: Archae - 0; Bacteria - 0; Metazoa - 736; Fungi - 347; Plants - 385; Viruses - 0; Other Eukaryotes - 339 (source: NCBI BLink).	XP_009793169	2e-83	PREDICTED: uncharacterized protein LOC104240085 [Nicotiana sylvestris]
Petunia01_unigene00001877	39.2377	21.3983	4.30381	AT5G01590.1	0	unknown protein; FUNCTIONS IN: molecular_function unknown; INVOLVED IN: biological_process unknown; LOCATED IN: chloroplast, chloroplast envelope; EXPRESSED IN: 22 plant structures; EXPRESSED DURING: 13 growth stages; Has 60 Blast hits to 59 proteins in 31 species: Archae - 0; Bacteria - 20; Metazoa - 1; Fungi - 2; Plants - 33; Viruses - 0; Other Eukaryotes - 4 (source: NCBI BLink).	XP_009621638	0	PREDICTED: uncharacterized protein LOC104113231 [Nicotiana tomentosiformis]
Petunia01_unigene00001878	10.9041	8.49008	10.3967	AT1G67970.1	6e-33	AT-HSFA8, HSFA8, heat shock transcription factor A8	XP_016542133	1e-146	PREDICTED: heat stress transcription factor A-8 [Capsicum annuum]
Petunia01_unigene00001879	34.2022	36.9464	0.203895	AT5G20740.1	2e-50	Plant invertase/pectin methylesterase inhibitor superfamily protein	XP_016503919	4e-86	PREDICTED: 21 kDa protein-like [Nicotiana tabacum]
Petunia01_unigene00001880	41.0958	51.5949	65.3133	AT2G33770.1	0	UBC24, ATUBC24, PHO2, phosphate 2	XP_006347038	0	PREDICTED: probable ubiquitin-conjugating enzyme E2 24 [Solanum tuberosum]
Petunia01_unigene00001881	142.55	198.264	198.166	AT2G02760.1	1e-106	ATUBC2, UBC2, ubiquiting-conjugating enzyme 2	XP_016498009	1e-111	PREDICTED: ubiquitin-conjugating enzyme E2 2-like [Nicotiana tabacum]
Petunia01_unigene00001882	116.398	173.442	220.408	AT5G36230.1	0	ARM repeat superfamily protein	XP_009757517	0	PREDICTED: basic leucine zipper and W2 domain-containing protein 2-like [Nicotiana sylvestris]
Petunia01_unigene00001883	88.8616	13.2219	1.24979	AT4G23890.1	3e-57	unknown protein; FUNCTIONS IN: molecular_function unknown; INVOLVED IN: biological_process unknown; LOCATED IN: chloroplast thylakoid membrane, chloroplast; EXPRESSED IN: 22 plant structures; EXPRESSED DURING: 13 growth stages; CONTAINS InterPro DOMAIN/s: Protein of unknown function DUF3252 (InterPro:IPR021659); Has 287 Blast hits to 287 proteins in 81 species: Archae - 0; Bacteria - 118; Metazoa…	XP_015085458	1e-94	PREDICTED: NAD(P)H-quinone oxidoreductase subunit S, chloroplastic [Solanum pennellii]
Petunia01_unigene00001884	65.9935	85.9785	91.7951	NA	NA	NA	NA	NA	NA
Petunia01_unigene00001885	25.5623	42.9118	28.8159	NA	NA	NA	NA	NA	NA
Petunia01_unigene00001886	49.6356	4.86531	16.8211	AT4G00750.1	0	S-adenosyl-L-methionine-dependent methyltransferases superfamily protein	XP_009770932	0	PREDICTED: probable methyltransferase PMT15 [Nicotiana sylvestris]
Petunia01_unigene00001887	12.7359	11.0178	1.93945	AT1G08640.1	7e-46	CJD1, Chloroplast J-like domain 1	XP_009798345	1e-72	PREDICTED: uncharacterized protein LOC104244588 isoform X1 [Nicotiana sylvestris]
Petunia01_unigene00001888	41.8618	15.1095	1.17396	AT4G26370.1	3e-103	antitermination NusB domain-containing protein	XP_016450493	1e-171	PREDICTED: uncharacterized protein LOC107775289 [Nicotiana tabacum]
Petunia01_unigene00001889	421.758	88.6625	2.28321	AT3G26060.1	6e-91	ATPRX Q, Thioredoxin superfamily protein	XP_016485371	1e-122	PREDICTED: peroxiredoxin Q, chloroplastic-like [Nicotiana tabacum]
Petunia01_unigene00001890	9.0575	3.93145	2.14955	AT5G22620.2	3e-30	phosphoglycerate/bisphosphoglycerate mutase family protein	XP_004232874	8e-96	PREDICTED: probable 2-carboxy-D-arabinitol-1-phosphatase [Solanum lycopersicum]
Petunia01_unigene00001891	50.5975	135.547	124.864	AT5G51940.1	3e-51	NRPB6A, NRPD6A, NRPE6A, RNA polymerase Rpb6	XP_009616945	7e-57	PREDICTED: DNA-directed RNA polymerases II, IV and V subunit 6A-like isoform X1 [Nicotiana tomentosiformis]
Petunia01_unigene00001892	18.2049	38.3477	13.0884	AT5G64670.1	4e-103	Ribosomal protein L18e/L15 superfamily protein	XP_009797289	8e-138	PREDICTED: 54S ribosomal protein L10, mitochondrial isoform X1 [Nicotiana sylvestris]
Petunia01_unigene00001893	22.0236	54.2405	27.7476	AT3G25150.1	9e-91	Nuclear transport factor 2 (NTF2) family protein with RNA binding (RRM-RBD-RNP motifs) domain	XP_009799392	0	PREDICTED: putative G3BP-like protein isoform X1 [Nicotiana sylvestris]
Petunia01_unigene00001894	11.1667	13.5612	8.33592	AT4G00990.1	0	Transcription factor jumonji (jmjC) domain-containing protein	XP_009588206	0	PREDICTED: uncharacterized protein LOC104085787 isoform X2 [Nicotiana tomentosiformis]
Petunia01_unigene00001895	6.63752	10.542	1.25303	AT3G07330.1	0	ATCSLC06, CSLC06, ATCSLC6, CSLC6, Cellulose-synthase-like C6	XP_016474660	0	PREDICTED: probable xyloglucan glycosyltransferase 6 [Nicotiana tabacum]
Petunia01_unigene00001896	75.8148	24.5338	5.69613	AT2G29670.1	9e-152	Tetratricopeptide repeat (TPR)-like superfamily protein	XP_016498133	0	PREDICTED: uncharacterized protein LOC107816898 [Nicotiana tabacum]
Petunia01_unigene00001897	13.0551	17.2253	16.1002	AT5G25060.1	0	RNA recognition motif (RRM)-containing protein	XP_009790254	0	PREDICTED: U2 snRNP-associated SURP motif-containing protein-like isoform X1 [Nicotiana sylvestris]
Petunia01_unigene00001898	99.7771	24.0237	19.4393	AT5G64840.1	0	GCN5, ATGCN5, general control non-repressible 5	XP_009601586	0	PREDICTED: ABC transporter F family member 5 [Nicotiana tomentosiformis]
Petunia01_unigene00001899	19.016	32.4235	17.4843	AT3G02040.1	3e-168	SRG3, senescence-related gene 3	XP_009782733	0	PREDICTED: glycerophosphodiester phosphodiesterase GDE1-like [Nicotiana sylvestris]
Petunia01_unigene00001900	1.94281	2.86951	1.00859	AT3G23730.1	6e-22	XTH16, xyloglucan endotransglucosylase/hydrolase 16	XP_015059558	8e-43	PREDICTED: xyloglucan endotransglucosylase/hydrolase 2-like [Solanum pennellii]
Petunia01_unigene00001901	14.8505	14.9496	10.5226	AT3G01100.1	4e-148	HYP1, ATHYP1, hypothetical protein 1	XP_009789228	0	PREDICTED: CSC1-like protein HYP1 isoform X2 [Nicotiana sylvestris]
Petunia01_unigene00001902	0.458593	9.09567	2.47598	AT4G27590.1	2e-19	Heavy metal transport/detoxification superfamily protein	XP_009783840	4e-39	PREDICTED: uncharacterized protein LOC104232355 [Nicotiana sylvestris]
Petunia01_unigene00001903	5.22981	3.24554	1.53319	NA	NA	NA	NA	NA	NA
Petunia01_unigene00001904	21.144	30.6983	23.9949	AT1G65440.2	0	GTB1, global transcription factor group B1	XP_009631400	0	PREDICTED: transcription elongation factor SPT6 [Nicotiana tomentosiformis]
Petunia01_unigene00001905	78.7577	142.837	169.538	AT4G02580.1	2e-156	NADH-ubiquinone oxidoreductase 24 kDa subunit, putative	XP_009787428	2e-179	PREDICTED: NADH dehydrogenase [ubiquinone] flavoprotein 2, mitochondrial [Nicotiana sylvestris]
Petunia01_unigene00001906	199.004	31.8466	0.858692	AT1G18730.1	3e-42	NDF6, NDH dependent flow 6	XP_009757265	1e-91	PREDICTED: uncharacterized protein LOC104210145 [Nicotiana sylvestris]
Petunia01_unigene00001907	4.22218	3.68498	0.996323	AT5G46050.1	0	ATPTR3, PTR3, peptide transporter 3	XP_016566029	0	PREDICTED: protein NRT1/ PTR FAMILY 5.2-like isoform X2 [Capsicum annuum]
Petunia01_unigene00001908	43.7443	81.4239	52.9854	AT4G39280.1	0	phenylalanyl-tRNA synthetase, putative / phenylalanine--tRNA ligase, putative	XP_009775351	0	PREDICTED: probable phenylalanine--tRNA ligase alpha subunit [Nicotiana sylvestris]
Petunia01_unigene00001909	64.5589	91.3814	34.6659	AT5G08570.1	0	Pyruvate kinase family protein	XP_016572427	0	PREDICTED: pyruvate kinase, cytosolic isozyme [Capsicum annuum]
Petunia01_unigene00001910	9.99974	9.2837	6.27108	AT1G33270.1	8e-130	Acyl transferase/acyl hydrolase/lysophospholipase superfamily protein	XP_009630594	0	PREDICTED: patatin-like phospholipase domain-containing protein 2 [Nicotiana tomentosiformis]
Petunia01_unigene00001911	42.4014	145.985	94.7178	AT1G08350.2	0	Endomembrane protein 70 protein family	XP_009592973	0	PREDICTED: putative phagocytic receptor 1b [Nicotiana tomentosiformis]
Petunia01_unigene00001912	689.269	1462.44	1891.99	AT1G01620.2	1e-85	PIP1C, TMP-B, PIP1;3, plasma membrane intrinsic protein 1C	XP_016567094	5e-91	PREDICTED: probable aquaporin PIP-type pTOM75 [Capsicum annuum]
Petunia01_unigene00001913	12.2073	13.9353	14.2671	NA	NA	NA	NA	NA	NA
Petunia01_unigene00001914	24.6368	19.393	21.4663	AT3G27460.1	1e-128	SGF29 tudor-like domain	XP_016442634	2e-173	PREDICTED: SAGA-associated factor 29-like isoform X1 [Nicotiana tabacum]
Petunia01_unigene00001915	81.3303	195.789	48.2241	AT5G47700.2	2e-23	60S acidic ribosomal protein family	XP_009773055	1e-35	PREDICTED: 60S acidic ribosomal protein P1-like [Nicotiana sylvestris]
Petunia01_unigene00001916	8.36978	27.0991	0.47946	AT5G46280.1	0	MCM3, Minichromosome maintenance (MCM2/3/5) family protein	XP_006365559	0	PREDICTED: DNA replication licensing factor MCM3 homolog 2 [Solanum tuberosum]
Petunia01_unigene00001917	7.19689	7.13711	3.88566	NA	NA	NA	NA	NA	NA
Petunia01_unigene00001918	31.6244	78.6813	611.317	AT1G04220.1	0	KCS2, 3-ketoacyl-CoA synthase 2	XP_016456368	0	PREDICTED: 3-ketoacyl-CoA synthase 20-like [Nicotiana tabacum]
Petunia01_unigene00001919	32.8082	10.9303	1.86457	AT2G05100.1	4e-18	LHCB2.1, LHCB2, photosystem II light harvesting complex gene 2.1	XP_011069518	1e-19	PREDICTED: chlorophyll a-b binding protein 1D, partial [Sesamum indicum]
Petunia01_unigene00001920	15.7651	19.5542	0.868174	AT1G76160.1	0	sks5, SKU5 similar 5	XP_009794440	0	PREDICTED: L-ascorbate oxidase homolog isoform X1 [Nicotiana sylvestris]
Petunia01_unigene00001921	36.5566	54.1421	47.8832	NA	NA	NA	NA	NA	NA
Petunia01_unigene00001922	9.47962	5.90154	3.39129	NA	NA	NA	NA	NA	NA
Petunia01_unigene00001923	60.5699	78.8932	41.0326	NA	NA	NA	NA	NA	NA
Petunia01_unigene00001924	71.3763	55.0383	65.9809	AT1G50480.1	0	THFS, 10-formyltetrahydrofolate synthetase	XP_009588889	0	PREDICTED: formate--tetrahydrofolate ligase [Nicotiana tomentosiformis]
Petunia01_unigene00001925	29.9438	30.2484	36.7928	AT5G19820.1	2e-92	emb2734, ARM repeat superfamily protein	XP_016460791	2e-105	PREDICTED: importin-5-like isoform X1 [Nicotiana tabacum]
Petunia01_unigene00001926	64.8501	129.215	52.3859	AT1G53240.1	0	mMDH1, Lactate/malate dehydrogenase family protein	XP_016581163	0	PREDICTED: malate dehydrogenase, mitochondrial [Capsicum annuum]
Petunia01_unigene00001927	26.7202	30.2193	49.9377	AT3G10480.1	3e-104	ANAC050, NAC050, NAC domain containing protein 50	XP_009619467	0	PREDICTED: NAC domain-containing protein 78-like [Nicotiana tomentosiformis]
Petunia01_unigene00001928	17.8717	12.2714	42.6472	AT5G54080.2	2e-72	HGO, homogentisate 1,2-dioxygenase	XP_006358956	7e-89	PREDICTED: LOW QUALITY PROTEIN: homogentisate 1,2-dioxygenase [Solanum tuberosum]
Petunia01_unigene00001929	23.79	23.8597	38.2703	AT3G12360.1	0	ITN1, Ankyrin repeat family protein	XP_009600985	0	PREDICTED: ankyrin repeat-containing protein At3g12360-like [Nicotiana tomentosiformis]
Petunia01_unigene00001930	107.192	51.4409	88.3312	AT3G14067.1	0	Subtilase family protein	XP_016473807	0	PREDICTED: subtilisin-like protease SBT1.4 [Nicotiana tabacum]
Petunia01_unigene00001931	36.4027	50.7698	44.3387	AT5G20700.1	4e-20	Protein of unknown function (DUF581)	XP_016454060	3e-104	PREDICTED: PHD finger-containing protein DDB_G0268158-like isoform X1 [Nicotiana tabacum]
Petunia01_unigene00001932	3.12512	5.27516	33.2263	AT2G45960.1	4e-42	PIP1B, TMP-A, ATHH2, PIP1;2, plasma membrane intrinsic protein 1B	XP_009133759	3e-41	PREDICTED: aquaporin PIP1-2-like [Brassica rapa]
Petunia01_unigene00001933	88.1636	30.0747	6.29752	AT4G32260.1	9e-50	ATPase, F0 complex, subunit B/B', bacterial/chloroplast	XP_016458075	4e-125	PREDICTED: uncharacterized protein LOC107781810 isoform X1 [Nicotiana tabacum]
Petunia01_unigene00001934	783.319	181.882	81.631	AT4G32260.1	3e-56	ATPase, F0 complex, subunit B/B', bacterial/chloroplast	XP_009774823	4e-70	PREDICTED: ATP synthase subunit b', chloroplastic-like [Nicotiana sylvestris]
Petunia01_unigene00001935	11.8068	14.825	15.1924	AT3G60740.1	0	TTN1, EMB133, TFC D, CHO, ARM repeat superfamily protein	XP_009628692	0	PREDICTED: tubulin-folding cofactor D isoform X1 [Nicotiana tomentosiformis]
Petunia01_unigene00001936	308.938	26.6927	0.62654	AT1G42970.1	0	GAPB, glyceraldehyde-3-phosphate dehydrogenase B subunit	XP_004253122	0	PREDICTED: glyceraldehyde-3-phosphate dehydrogenase B, chloroplastic-like [Solanum lycopersicum]
Petunia01_unigene00001937	1379.54	342.994	166.684	AT4G03280.1	1e-93	PETC, PGR1, photosynthetic electron transfer C	XP_016564625	2e-109	PREDICTED: cytochrome b6-f complex iron-sulfur subunit, chloroplastic [Capsicum annuum]
Petunia01_unigene00001938	361.605	552.474	89.5409	NA	NA	NA	XP_015066144	2e-59	PREDICTED: TBC1 domain family member 5 homolog A [Solanum pennellii]
Petunia01_unigene00001939	18.2471	9.33937	42.5433	AT2G26570.1	0	WEB1, Plant protein of unknown function (DUF827)	XP_009630363	0	PREDICTED: protein WEAK CHLOROPLAST MOVEMENT UNDER BLUE LIGHT 1-like [Nicotiana tomentosiformis]
Petunia01_unigene00001940	0.498596	0.631219	0	NA	NA	NA	NA	NA	NA
Petunia01_unigene00001941	111.285	123.689	122.981	AT2G14910.1	2e-131	unknown protein; LOCATED IN: chloroplast; EXPRESSED IN: 24 plant structures; EXPRESSED DURING: 15 growth stages; BEST Arabidopsis thaliana protein match is: unknown protein (TAIR:AT5G14970.1); Has 605 Blast hits to 425 proteins in 102 species: Archae - 0; Bacteria - 300; Metazoa - 25; Fungi - 0; Plants - 89; Viruses - 0; Other Eukaryotes - 191 (source: NCBI BLink).	XP_006346337	0	PREDICTED: uncharacterized protein LOC102595644 [Solanum tuberosum]
Petunia01_unigene00001942	38.062	97.6176	31.6154	AT2G42960.1	0	Protein kinase superfamily protein	XP_009615723	0	PREDICTED: probable receptor-like protein kinase At2g42960 [Nicotiana tomentosiformis]
Petunia01_unigene00001943	23.1395	38.138	14.4454	AT1G74210.1	0	PLC-like phosphodiesterases superfamily protein	XP_009593568	0	PREDICTED: probable glycerophosphoryl diester phosphodiesterase 3 [Nicotiana tomentosiformis]
Petunia01_unigene00001944	52.1429	86.1162	99.4192	AT3G56190.1	1e-102	ALPHA-SNAP2, ASNAP, alpha-soluble NSF attachment protein 2	XP_009614295	2e-140	PREDICTED: alpha-soluble NSF attachment protein [Nicotiana tomentosiformis]
Petunia01_unigene00001945	0.985153	0.658242	1.39792	NA	NA	NA	NA	NA	NA
Petunia01_unigene00001946	26.5976	66.9157	33.2094	AT3G50830.1	1e-101	COR413-PM2, ATCOR413-PM2, cold-regulated 413-plasma membrane 2	XP_009770250	9e-123	PREDICTED: cold-regulated 413 plasma membrane protein 2-like [Nicotiana sylvestris]
Petunia01_unigene00001947	2.73249	1.34529	0.756561	NA	NA	NA	NA	NA	NA
Petunia01_unigene00001948	12.0494	31.0555	31.1018	AT5G32440.1	3e-75	Ubiquitin system component Cue protein	XP_009783195	3e-153	PREDICTED: uncharacterized protein LOC104231832 [Nicotiana sylvestris]
Petunia01_unigene00001949	4.94614	6.7012	8.59521	AT5G32440.3	1e-70	Ubiquitin system component Cue protein	XP_009786047	1e-113	PREDICTED: uncharacterized protein LOC104234214 [Nicotiana sylvestris]
Petunia01_unigene00001950	18.6485	20.8592	13.2505	NA	NA	NA	NA	NA	NA
Petunia01_unigene00001951	16.7365	6.4811	5.60159	AT2G36895.1	5e-83	unknown protein; FUNCTIONS IN: molecular_function unknown; INVOLVED IN: biological_process unknown; LOCATED IN: chloroplast; Has 32 Blast hits to 32 proteins in 14 species: Archae - 0; Bacteria - 0; Metazoa - 0; Fungi - 0; Plants - 32; Viruses - 0; Other Eukaryotes - 0 (source: NCBI BLink).	XP_009602473	4e-101	PREDICTED: uncharacterized protein LOC104097595 [Nicotiana tomentosiformis]
Petunia01_unigene00001952	0.62901	3.31801	1.56742	NA	NA	NA	NA	NA	NA
Petunia01_unigene00001953	6.4744	9.72471	0.820345	AT3G62160.1	1e-123	HXXXD-type acyl-transferase family protein	XP_009777540	0	PREDICTED: 3'-N-debenzoyl-2'-deoxytaxol N-benzoyltransferase [Nicotiana sylvestris]
Petunia01_unigene00001954	64.1459	141.434	148.117	AT2G05840.1	1e-165	PAA2, 20S proteasome subunit PAA2	XP_009797939	5e-176	PREDICTED: proteasome subunit alpha type-6 [Nicotiana sylvestris]
Petunia01_unigene00001955	65.1026	133.1	101.658	AT5G17770.1	3e-162	ATCBR, CBR1, CBR, NADH:cytochrome B5 reductase 1	XP_009797745	2e-179	PREDICTED: NADH--cytochrome b5 reductase 1 [Nicotiana sylvestris]
Petunia01_unigene00001956	63.6095	24.9493	9.25386	AT4G01800.1	0	AGY1, AtcpSecA, SECA1, Albino or Glassy Yellow 1	XP_006349142	0	PREDICTED: protein translocase subunit SECA1, chloroplastic [Solanum tuberosum]
Petunia01_unigene00001957	12.1039	5.74392	42.8223	AT4G23160.1	3e-93	CRK8, cysteine-rich RLK (RECEPTOR-like protein kinase) 8	XP_015940984	0	PREDICTED: DNA-directed RNA polymerase II subunit 1-like [Arachis duranensis]
Petunia01_unigene00001958	3.26149	0.741107	3.95943	NA	NA	NA	NA	NA	NA
Petunia01_unigene00001959	33.0242	2.10546	102.718	NA	NA	NA	XP_009793213	5e-56	PREDICTED: probable WRKY transcription factor 70 [Nicotiana sylvestris]
Petunia01_unigene00001960	135.336	38.5888	3.48501	AT3G01480.1	5e-179	CYP38, ATCYP38, cyclophilin 38	XP_009622859	0	PREDICTED: peptidyl-prolyl cis-trans isomerase CYP38, chloroplastic [Nicotiana tomentosiformis]
Petunia01_unigene00001961	183.472	64.6747	22.3662	AT1G03475.1	0	LIN2, HEMF1, ATCPO-I, Coproporphyrinogen III oxidase	XP_009588329	0	PREDICTED: oxygen-dependent coproporphyrinogen-III oxidase, chloroplastic [Nicotiana tomentosiformis]
Petunia01_unigene00001962	79.0076	25.5122	10.1564	AT5G64940.2	0	ATATH13, ATH13, ABC2 homolog 13	XP_009593329	0	PREDICTED: uncharacterized aarF domain-containing protein kinase At1g79600, chloroplastic [Nicotiana tomentosiformis]
Petunia01_unigene00001963	54.8077	36.3111	24.1369	AT5G64050.1	0	ATERS, OVA3, ERS, glutamate tRNA synthetase	XP_009796335	0	PREDICTED: glutamate--tRNA ligase, chloroplastic/mitochondrial [Nicotiana sylvestris]
Petunia01_unigene00001964	114.97	292.32	254.92	AT3G62290.3	8e-129	ARFA1E, ADP-ribosylation factor A1E	XP_011087520	5e-128	PREDICTED: ADP-ribosylation factor 1 isoform X2 [Sesamum indicum]
Petunia01_unigene00001965	61.6234	87.0298	69.0671	NA	NA	NA	NA	NA	NA
Petunia01_unigene00001966	171.061	34.9998	1.16612	AT3G63540.1	8e-80	Mog1/PsbP/DUF1795-like photosystem II reaction center PsbP family protein	XP_009612301	1e-97	PREDICTED: thylakoid lumenal 19 kDa protein, chloroplastic [Nicotiana tomentosiformis]
Petunia01_unigene00001967	25.3985	5.96118	7.7631	AT5G66440.1	6e-21	unknown protein; BEST Arabidopsis thaliana protein match is: unknown protein (TAIR:AT4G34560.1); Has 1807 Blast hits to 1807 proteins in 277 species: Archae - 0; Bacteria - 0; Metazoa - 736; Fungi - 347; Plants - 385; Viruses - 0; Other Eukaryotes - 339 (source: NCBI BLink).	XP_016568531	2e-105	PREDICTED: uncharacterized protein LOC107866976 [Capsicum annuum]
Petunia01_unigene00001968	18.0964	32.436	29.7528	AT3G53340.1	1e-69	NF-YB10, nuclear factor Y, subunit B10	XP_009771322	2e-92	PREDICTED: nuclear transcription factor Y subunit B-10-like [Nicotiana sylvestris]
Petunia01_unigene00001969	23.8778	40.6482	24.4884	AT5G58030.1	6e-126	Transport protein particle (TRAPP) component	XP_009793611	5e-132	PREDICTED: trafficking protein particle complex subunit 5 [Nicotiana sylvestris]
Petunia01_unigene00001970	29.4478	45.5356	37.9569	AT3G58500.1	4e-173	PP2A-4, protein phosphatase 2A-4	XP_009603918	0	PREDICTED: serine/threonine-protein phosphatase PP2A catalytic subunit-like [Nicotiana tomentosiformis]
Petunia01_unigene00001971	7.05478	12.2519	1.07056	AT3G45630.1	3e-113	RNA binding (RRM/RBD/RNP motifs) family protein	XP_006359335	0	PREDICTED: uncharacterized protein LOC102604792 [Solanum tuberosum]
Petunia01_unigene00001972	615.447	458.793	37.4639	NA	NA	NA	NA	NA	NA
Petunia01_unigene00001973	328.071	192.994	86.7117	AT5G13120.2	5e-101	CYP20-2, cyclophilin 20-2	XP_016579151	2e-120	PREDICTED: photosynthetic NDH subunit of lumenal location 5, chloroplastic [Capsicum annuum]
Petunia01_unigene00001974	9.33072	0.0703132	0	AT1G32960.1	0	ATSBT3.3, SBT3.3, Subtilase family protein	XP_016564228	0	PREDICTED: subtilisin-like protease SBT3.8 [Capsicum annuum]
Petunia01_unigene00001975	231.605	410.711	102.387	AT5G62190.1	0	PRH75, DEAD box RNA helicase (PRH75)	XP_009587639	0	PREDICTED: DEAD-box ATP-dependent RNA helicase 7-like [Nicotiana tomentosiformis]
Petunia01_unigene00001976	31.0399	35.5905	28.6714	AT2G37340.1	7e-54	RSZ33, ATRSZ33, arginine/serine-rich zinc knuckle-containing protein 33	XP_016542632	2e-111	PREDICTED: serine/arginine-rich splicing factor RS2Z33-like isoform X1 [Capsicum annuum]
Petunia01_unigene00001977	12.5458	15.8829	40.2141	NA	NA	NA	NA	NA	NA
Petunia01_unigene00001978	28.738	31.6591	25.9698	AT1G04200.1	0	FUNCTIONS IN: molecular_function unknown; INVOLVED IN: N-terminal protein myristoylation; LOCATED IN: cellular_component unknown; EXPRESSED IN: 22 plant structures; EXPRESSED DURING: 13 growth stages; CONTAINS InterPro DOMAIN/s: Dymeclin (InterPro:IPR019142); Has 395 Blast hits to 389 proteins in 117 species: Archae - 0; Bacteria - 0; Metazoa - 262; Fungi - 21; Plants - 68; Viruses - 0; Other Euk…	XP_009623408	0	PREDICTED: dymeclin [Nicotiana tomentosiformis]
Petunia01_unigene00001979	25.0406	20.2232	26.3579	AT2G15230.1	7e-176	ATLIP1, LIP1, lipase 1	XP_016461569	0	PREDICTED: triacylglycerol lipase 1 isoform X1 [Nicotiana tabacum]
Petunia01_unigene00001980	6.42561	9.76173	2.90586	NA	NA	NA	NA	NA	NA
Petunia01_unigene00001981	29.0994	16.2425	41.3132	NA	NA	NA	NA	NA	NA
Petunia01_unigene00001982	16.1371	11.4405	5.96473	NA	NA	NA	NA	NA	NA
Petunia01_unigene00001983	21.0285	14.5157	5.49455	AT5G53860.2	0	emb2737, embryo defective 2737	XP_009625377	0	PREDICTED: uncharacterized protein LOC104116259 [Nicotiana tomentosiformis]
Petunia01_unigene00001984	40.5881	53.0868	22.8989	AT2G43360.1	0	BIO2, BIOB, Radical SAM superfamily protein	XP_004241394	0	PREDICTED: biotin synthase [Solanum lycopersicum]
Petunia01_unigene00001985	7.75936	7.00051	3.22257	AT5G62630.1	3e-62	HIPL2, hipl2 protein precursor	XP_009770049	6e-116	PREDICTED: HIPL1 protein-like [Nicotiana sylvestris]
Petunia01_unigene00001986	20.9348	45.8349	27.2068	AT3G11130.1	0	Clathrin, heavy chain	XP_016469196	0	PREDICTED: clathrin heavy chain 2-like [Nicotiana tabacum]
Petunia01_unigene00001987	38.7189	75.4617	52.1347	AT3G11130.1	0	Clathrin, heavy chain	XP_009758522	0	PREDICTED: clathrin heavy chain 1 [Nicotiana sylvestris]
Petunia01_unigene00001988	15.6118	29.105	25.7912	AT3G11130.1	0	Clathrin, heavy chain	XP_009611972	0	PREDICTED: clathrin heavy chain 1-like [Nicotiana tomentosiformis]
Petunia01_unigene00001989	569.648	56.4093	0.427045	AT4G38970.1	0	FBA2, fructose-bisphosphate aldolase 2	XP_004230887	0	PREDICTED: fructose-bisphosphate aldolase 1, chloroplastic [Solanum lycopersicum]
Petunia01_unigene00001990	20.2717	24.4986	27.0195	AT3G59910.1	0	Ankyrin repeat family protein	XP_006351083	0	PREDICTED: ankyrin repeat protein SKIP35-like isoform X2 [Solanum tuberosum]
Petunia01_unigene00001991	25.594	19.7728	16.4465	NA	NA	NA	NA	NA	NA
Petunia01_unigene00001992	11.7553	15.8742	11.534	AT5G57950.1	1e-95	26S proteasome regulatory subunit, putative	XP_009777503	2e-138	PREDICTED: 26S proteasome non-ATPase regulatory subunit 9 [Nicotiana sylvestris]
Petunia01_unigene00001993	135.076	69.9035	333.536	AT5G01410.1	0	PDX1, ATPDX1.3, RSR4, PDX1.3, ATPDX1, Aldolase-type TIM barrel family protein	XP_009800129	0	PREDICTED: probable pyridoxal biosynthesis protein PDX1 [Nicotiana sylvestris]
Petunia01_unigene00001994	21.9422	23.6299	0.118349	AT4G15630.1	7e-29	Uncharacterised protein family (UPF0497)	XP_009629411	4e-92	PREDICTED: CASP-like protein 1E2 isoform X2 [Nicotiana tomentosiformis]
Petunia01_unigene00001995	52.9714	104.79	64.1515	AT4G16143.2	0	IMPA-2, importin alpha isoform 2	XP_009781699	0	PREDICTED: importin subunit alpha-1-like isoform X1 [Nicotiana sylvestris]
Petunia01_unigene00001996	10.6019	28.4097	6.3845	AT4G16143.2	1e-57	IMPA-2, importin alpha isoform 2	XP_006345634	2e-69	PREDICTED: importin subunit alpha-2-like [Solanum tuberosum]
Petunia01_unigene00001997	2.12037	1.30152	0.560395	AT1G11330.2	1e-93	S-locus lectin protein kinase family protein	XP_015164179	0	PREDICTED: G-type lectin S-receptor-like serine/threonine-protein kinase At1g11300 [Solanum tuberosum]
[truncated: 51,246 more rows]
