# Supplementary material for: Transcriptome analysis of Petunia axillaris flowers reveals genes involved in morphological differentiation and metabolite transport
Source: PLoS One. 2018 Jun 14;13(6):e0198936. doi: 10.1371/journal.pone.0198936 (PMC6002047; doi:10.1371/journal.pone.0198936)
Supplement: S2 Table — (XLSX) [file pone.0198936.s010.xlsx]

## Sheet: Sheet3
S2 Table. GOs and KEGG pathway of significantly down-regulated genes in limbs of P. axillaris.
Biological process	GO ID	No. of genes	P-value
Photosynthetic electron transport in photosystem I	GO:0009773	43	**
Photosynthetic electron transport chain	GO:0009767	10	**
Nonphotochemical quenching	GO:0010196	7	**
Photosystem II stabilization	GO:0042549	6	**
Photosynthesis, light harvesting in photosystem I	GO:0009768	6	**
Microtubule polymerization	GO:1990752	6	**
Plastid translation	GO:0032544	6	**
Internode patterning	GO:0080006	4	**
Photosystem I stabilization	GO:0042550	4	**
Carbon fixation	GO:0015977	4	**
Floral organ development	GO:0048437	4	**
Positive regulation of stomatal complex development	GO:2000123	3	**
Photosynthesis, light harvesting in photosystem II	GO:0009769	3	**
Chloroplast ribulose bisphosphate carboxylase complex biogenesis	GO:0080158	3	**
Formation by symbiont of syncytium involving giant cell for nutrient acquisition from host	GO:0052096	3	**
Barbed-end actin filament capping	GO:0051016	3	**
Aldehyde catabolic process	GO:1902062	3	**
Aspartate family amino acid biosynthetic process	GO:0009067	3	**
Cellular component	GO ID	No. of genes	P-value
Chloroplast thylakoid membrane	GO:0009543	180	**
Thylakoid	GO:0009579	140	**
Chloroplast thylakoid	GO:0009534	119	**
Chloroplast thylakoid lumen	GO:0009543	36	**
Thylakoid lumen	GO:0031977	26	**
Stromule	GO:0010319	26	**
Light-harvesting complex	GO:0030076	23	**
Chloroplast photosystem II	GO:0030095	16	**
Photosystem I reaction center	GO:0009538	10	**
Photosystem II oxygen evolving complex	GO:0009654	9	**
NAD(P)H dehydrogenase complex (plastoquinone)	GO:0010598	8	**
Chloroplast stromal thylakoid	GO:0009533	8	**
thylakoid membrane	GO:0042651	8	**
Cortical microtubule	GO:0055028	7	**
Tubulin complex	GO:0045298	7	**
Nuclear chromatin	GO:0000790	6	**
Photosystem I	GO:0009522	5	**
Chloroplast photosystem I	GO:0030095	3	**
Magnesium chelatase complex	GO:0010007	3	**
Photosystem II antenna complex	GO:0009783	3	**
PSII associated light-harvesting complex II	GO:0009517	3	**
Ribonucleoside-diphosphate reductase complex	GO:0005971	3	**
Chloroplast ribulose bisphosphate carboxylase complex	GO:0009573	3	*
Condensed chromosome	GO:0000793	3	*
Kinetochore	GO:0000776	3	*
Photosystem II	GO:0009523	3	*
Chromocenter	GO:0010369	3	*
Molecular function	GO ID	No. of genes	P-value
Chlorophyll binding	GO:0016168	26	**
Poly(U) RNA binding	GO:0008266	11	**
Ent-kaurenoate oxidase activity	GO:0051777	6	**
Isoamylase activity	GO:0019156	4	**
Ribonucleoside-diphosphate reductase activity, thioredoxin disulfide as acceptor	GO:0004748	4	**
ADP binding	GO:0043531	4	**
Ribulose-1,5-bisphosphate carboxylase/oxygenase activator activity	GO:0046863	4	**
Ribulose-bisphosphate carboxylase activity	GO:0016984	4	**
Oxygen evolving activity	GO:0010242	3	**
Protochlorophyllide reductase activity	GO:0016630	3	**
Aldehyde decarbonylase activity	GO:0071771	3	**
Homoserine dehydrogenase activity	GO:0004412	3	**
Nucleoside diphosphate kinase activity	GO:0004550	3	**
Phosphoethanolamine N-methyltransferase activity	GO:0000234	3	**
KEGG pathway	Annotation	No. of genes	P-value
Photosynthesis	ath00195	37	**
Photosynthesis - antenna proteins	ath00196	25	**
Porphyrin and chlorophyll metabolism	ath00860	20	**
Valine, leucine and isoleucine biosynthesis	ath00290	15	**
Steroid biosynthesis	ath00100	13	**
Biotin metabolism	ath00780	10	**
C5-Branched dibasic acid metabolism	ath00660	5	**
Monobactam biosynthesis	ath00261	5	*
