# Supplementary material for: Transcriptome analysis of Petunia axillaris flowers reveals genes involved in morphological differentiation and metabolite transport
Source: PLoS One. 2018 Jun 14;13(6):e0198936. doi: 10.1371/journal.pone.0198936 (PMC6002047; doi:10.1371/journal.pone.0198936)
Supplement: S3 Table — (XLSX) [file pone.0198936.s011.xlsx]

## Sheet: Sheet1
S3 Table. List of transporter unigenes with high relative expression in limbs.
		Gene name of	RPKM (read count)
Unigene	Transporter family	full-length cDNA	Leaves	Stage2	Limbs
00031991	SWEET (Sugars Will Eventually be Exported Transporters)	Pasweet15	0.87	12.79	576.38
00003171	SWEET	Pasweet1	46.98	101.08	385.91
00005960	NPF (Nitrate transporter/Peptide transporter Family)	Panpf3.1	12.1	18.31	370.68
00028220	ABCG (G-type ATP-binding Cassette transporter)	Paabcg1	2.15	5.57	312.13
00019148	URGT (UDP–L-Rha/UDP–D-Gal transporter)	Paurgt4	16.55	32.25	183.13
