# Supplementary material for: Transcriptome analysis of Petunia axillaris flowers reveals genes involved in morphological differentiation and metabolite transport
Source: PLoS One. 2018 Jun 14;13(6):e0198936. doi: 10.1371/journal.pone.0198936 (PMC6002047; doi:10.1371/journal.pone.0198936)
Supplement: S4 Table — (XLSX) [file pone.0198936.s012.xlsx]

## Sheet: Sheet1
S4 Table. Primer sets and PCR condition of cDNAs selected for quantitative RT-PCR
Gene name	Annealing temp. (°C)	Primer	Ssequences (5’→3’)	Product size (bp)
Pasweet15	63	fw341	TTCTTAGCACCAGTGCCAGCAT	575
		rv915	GCGTTTCGGTACAGTCCATACAAC
Pasweet1	61	fw953	TCTCTGTGGTACTTCATGGTTCG	342
		rv1294	GACGTAACACTAGGTATTACAAGTACACTTCA
Panpf3.1	61	fw780	ATCCTGCTGGTAGCCCTTTC	187
		rv966	ACAATTGCTGCTCTGTCCAAG
Paabcg1	61	fw2484	TGGAATTGCCTGTGGGTAAC	256
		rv2739	AGAGCTCATCCAACAGATACGAAC
Paurgt4	61	fw698	TGACTGAAAAGAGGGTTGATGC	226
		rv923	CCAAAGACAACGTGTAGATTGAGTC
ubq	64	fw509	TGGAGGATGGAAGGACTTTGG	155
		rv663	AACAGGACGACAACAAGCAACAG
ran1	61	fw418	CAGGCAGGTTAAGGCAAAGC	120
		rv537	AGCTTTCTAGCAAGGTACAGAAACG
PCR Condition		Temp. (°C)	Time
Initial denaturation		98	2 min
40 cycles	Denaturation	98	10 sec
	Annealing	As indicated above	10 sec
	Extension	68	30 sec
